# Supplementary material for: (E)-1-(2-Nitro­ethen­yl)naphthalene
Source: Acta Crystallogr Sect E Struct Rep Online. 2009 Sep 26;65(Pt 10):o2521. doi: 10.1107/S1600536809037623 (PMC2970448; doi:10.1107/S1600536809037623)
Supplement: Supplementary file 2 [file e-65-o2521-Isup2.hkl]

# 
# h,k,l, Fc-squared, Fo-squared, sigma(Fo-squared) and status flag 
# 
data_I
_shelx_title ' BO385 in Pbca' 
_shelx_refln_list_code          4 
_shelx_F_calc_maximum      218.41 
_exptl_crystal_F_000       832.00 
_reflns_d_resolution_high  0.7706 
 
loop_ 
 _symmetry_equiv_pos_as_xyz 
 'x, y, z' 
 '-x+1/2, -y, z+1/2' 
 '-x, y+1/2, -z+1/2' 
 'x+1/2, -y+1/2, -z' 
 '-x, -y, -z' 
 'x-1/2, y, -z-1/2' 
 'x, -y-1/2, z-1/2' 
 '-x-1/2, y-1/2, z' 
 
_cell_length_a     7.2670 
_cell_length_b    13.7406 
_cell_length_c    19.1271 
_cell_angle_alpha  90.000 
_cell_angle_beta   90.000 
_cell_angle_gamma  90.000 
 
_shelx_F_squared_multiplier     1.000 
 
loop_ 
 _refln_index_h 
 _refln_index_k 
 _refln_index_l 
 _refln_F_squared_calc 
 _refln_F_squared_meas 
 _refln_F_squared_sigma 
 _refln_observed_status 
   2   0   0    30513.28    31150.64    125.25 o 
   4   0   0      857.16      781.29     15.42 o 
   6   0   0        4.94        4.57      1.92 o 
   8   0   0        2.86       11.35      7.22 o 
   2   1   0      511.00      467.90      4.58 o 
   4   1   0     5102.38     5367.26     47.97 o 
   6   1   0       10.59       16.12      2.46 o 
   8   1   0       58.75       59.85      8.05 o 
   2   2   0     6163.63     6178.65     20.60 o 
   4   2   0    14437.13    15483.91     99.65 o 
   6   2   0      151.97      139.63      6.45 o 
   8   2   0       17.99       12.64      7.17 o 
   2   3   0     3156.00     3228.67     11.27 o 
   4   3   0    14543.85    16067.83     49.38 o 
   6   3   0        5.03        4.86      2.33 o 
   8   3   0       39.43       38.90      9.85 o 
   0   4   0    10460.12    10462.19     26.32 o 
   2   4   0     1185.21     1064.50     12.46 o 
   4   4   0     6877.75     7168.26     89.23 o 
   6   4   0      492.44      501.64     18.45 o 
   8   4   0     1073.92      996.73     34.76 o 
   2   5   0       12.09       13.00      2.27 o 
   4   5   0       74.50       76.17      5.91 o 
   6   5   0      139.16      125.99     10.90 o 
   8   5   0     1953.29     1882.06     84.67 o 
   0   6   0      318.14      219.04      5.36 o 
   2   6   0       10.56        6.73      2.41 o 
   4   6   0      174.73      163.94     12.79 o 
   6   6   0      472.57      462.14     12.93 o 
   8   6   0      978.87      960.54     34.62 o 
   2   7   0       62.83       62.94      3.05 o 
   4   7   0       20.18       36.00      5.26 o 
   6   7   0       24.71       30.64      5.40 o 
   8   7   0      473.97      372.15     23.01 o 
   0   8   0     2108.19     2135.52     42.40 o 
   2   8   0      179.49      187.73      3.47 o 
   4   8   0      711.11      765.88     19.12 o 
   6   8   0       29.31       26.13      4.08 o 
   8   8   0       10.03       13.72      6.76 o 
   2   9   0      507.34      482.45      6.93 o 
   4   9   0       12.03       12.77      5.47 o 
   6   9   0      214.53      217.11     11.50 o 
   8   9   0       15.32       15.01      7.27 o 
   2  10   0      947.40      904.27     17.31 o 
   4  10   0      568.24      594.63     16.00 o 
   6  10   0      222.41      230.32     16.10 o 
   2  11   0        1.42        2.52      1.63 o 
   4  11   0       22.52       17.12      4.84 o 
   6  11   0        1.07        7.25      4.41 o 
   0  12   0       98.49       85.09      7.39 o 
   2  12   0     2258.97     2271.96     46.50 o 
   4  12   0      453.96      449.51     16.14 o 
   6  12   0       99.33      102.77      8.33 o 
   2  13   0       17.65       11.15      2.83 o 
   4  13   0      166.49      162.21      9.15 o 
   6  13   0      161.52      159.14     10.17 o 
   0  14   0        0.93       -0.71      4.41 o 
   2  14   0       56.87       58.60      6.80 o 
   4  14   0      293.20      304.92     13.72 o 
   2  15   0       15.27       12.80      6.80 o 
   4  15   0       60.65       76.81      7.76 o 
   0  16   0       69.23       79.82     13.23 o 
   2  16   0      325.36      371.18     14.91 o 
   4  16   0      171.02      206.48     11.64 o 
   2  17   0      199.25      218.70     11.55 o 
   1   1   1      564.04      497.52      3.06 o 
   2   1   1    47702.65    50276.07    137.00 o 
   3   1   1     2411.63     2428.73      9.19 o 
   4   1   1       83.86       79.58      2.26 o 
   5   1   1      435.56      456.44      5.26 o 
   6   1   1       43.80       44.63      2.97 o 
   7   1   1       13.96       12.49      2.24 o 
   8   1   1       13.08       10.12      2.27 o 
   0   2   1     1904.47     1748.61     10.15 o 
   1   2   1       30.55       28.30      0.88 o 
   2   2   1    31709.31    33303.52     53.44 o 
   3   2   1      290.25      290.57      2.58 o 
   4   2   1      316.39      342.57      3.56 o 
   5   2   1      240.38      235.22      4.32 o 
   6   2   1      436.96      449.14      8.68 o 
   7   2   1       61.45       56.61      3.00 o 
   8   2   1       36.22       30.29      3.37 o 
   9   2   1        1.22        7.09      4.65 o 
   1   3   1     7351.51     7118.86     17.68 o 
   2   3   1     1875.29     1895.81      5.33 o 
   3   3   1      554.47      461.07      3.50 o 
   4   3   1      406.66      397.14      3.50 o 
   5   3   1       82.47       65.30      2.60 o 
   6   3   1     3442.22     3503.85     19.81 o 
   7   3   1      285.04      274.34      7.87 o 
   8   3   1       19.79       22.14      7.74 o 
   9   3   1       30.40       26.82      5.86 o 
   0   4   1       90.29       99.50      2.34 o 
   1   4   1      133.69      126.83      1.65 o 
   2   4   1      170.79      185.84      1.93 o 
   3   4   1      456.24      445.65      3.29 o 
   4   4   1      239.38      240.17      4.65 o 
   5   4   1       67.60       64.38      2.19 o 
   6   4   1     1703.99     1681.42     16.31 o 
   7   4   1       61.65       51.69      4.42 o 
   8   4   1       64.42       64.64      9.05 o 
   9   4   1      144.71      144.68     24.71 o 
   1   5   1      180.56      198.62      2.24 o 
   2   5   1       98.14      100.72      2.83 o 
   3   5   1      241.09      254.09      5.91 o 
   4   5   1      155.94      159.44      7.54 o 
   5   5   1       37.34       38.37      1.76 o 
   6   5   1     1764.38     1805.57     21.42 o 
   7   5   1        2.14        5.47      2.35 o 
   8   5   1      102.75       76.33      7.12 o 
   9   5   1       51.26       44.94      6.97 o 
   0   6   1       39.82       48.18      2.95 o 
   1   6   1       58.40       58.06      1.94 o 
   2   6   1     1049.62     1053.57      7.21 o 
   3   6   1      134.15      140.22      5.77 o 
   4   6   1        9.18       11.64      2.37 o 
   5   6   1       15.53       16.32      2.85 o 
   6   6   1      503.10      498.08      9.96 o 
   7   6   1       16.99       21.86      3.42 o 
   8   6   1      390.06      348.03     15.19 o 
   1   7   1      341.37      284.44      5.32 o 
   2   7   1      138.86      128.37      1.95 o 
   3   7   1      689.22      717.93     15.68 o 
   4   7   1        1.32        2.25      2.79 o 
   5   7   1        1.16        7.04      2.56 o 
   6   7   1      198.98      201.87      6.72 o 
   7   7   1        1.95        4.92      2.67 o 
   8   7   1        2.06        2.84      3.52 o 
   0   8   1       14.64       15.40      2.03 o 
   1   8   1       24.05       22.71      1.74 o 
   2   8   1      282.21      245.86      3.95 o 
   3   8   1      200.13      217.26      7.31 o 
   4   8   1        7.90        9.88      2.75 o 
   5   8   1      999.84     1068.06     18.95 o 
   6   8   1        1.41        4.56      2.49 o 
   7   8   1      145.05      157.51      6.22 o 
   8   8   1       86.47       79.29      7.41 o 
   1   9   1      182.76      198.71      3.78 o 
   2   9   1       63.60       51.45      1.81 o 
   3   9   1       50.22       54.75      4.86 o 
   4   9   1        9.05       15.91      4.04 o 
   5   9   1      491.47      511.20     11.11 o 
   6   9   1       51.51       50.35      4.01 o 
   7   9   1      201.08      210.38      8.23 o 
   8   9   1       15.10       16.89      5.24 o 
   0  10   1      174.49      174.15      7.77 o 
   1  10   1      391.66      378.45      5.68 o 
   2  10   1      230.15      223.26      6.50 o 
   3  10   1       31.99       33.20      4.19 o 
   4  10   1      198.24      194.37      7.69 o 
   5  10   1      242.67      238.94      7.81 o 
   6  10   1        4.68        7.33      2.99 o 
   7  10   1       22.07       22.75      3.43 o 
   1  11   1      293.83      261.52      7.35 o 
   2  11   1      560.41      521.93      8.27 o 
   3  11   1      107.04      105.05      5.98 o 
   4  11   1       90.79       89.60      5.48 o 
   5  11   1        4.60       11.00      3.20 o 
   6  11   1       51.62       54.48      4.60 o 
   7  11   1       16.68       13.51      3.42 o 
   0  12   1       86.22       75.40      5.19 o 
   1  12   1      810.56      784.02     10.56 o 
   2  12   1      183.18      185.37      4.88 o 
   3  12   1      905.96      893.99     12.68 o 
   4  12   1        3.83        9.20      3.76 o 
   5  12   1      105.90       96.68      5.84 o 
   6  12   1       17.43       18.17      3.40 o 
   1  13   1       29.84       27.51      2.70 o 
   2  13   1      174.49      173.78      5.39 o 
   3  13   1        1.23        7.07      3.03 o 
   4  13   1       30.06       25.18      3.98 o 
   5  13   1      150.14      151.05      7.49 o 
   6  13   1      182.29      201.02      7.73 o 
   0  14   1      318.01      289.72      9.96 o 
   1  14   1      109.58      103.59      3.95 o 
   2  14   1       67.38       62.02      4.85 o 
   3  14   1      144.04      126.03      6.86 o 
   4  14   1      147.08      148.30      7.84 o 
   5  14   1       15.07       21.52      4.29 o 
   1  15   1      431.94      406.82      9.90 o 
   2  15   1       38.07       41.50      4.37 o 
   3  15   1      215.21      230.68      8.52 o 
   4  15   1       83.73       95.81      6.06 o 
   5  15   1       27.10       19.80      4.00 o 
   0  16   1       66.44       81.66      5.96 o 
   1  16   1        2.86        3.61      3.17 o 
   2  16   1       97.72      121.28      6.46 o 
   3  16   1       13.50       19.45      4.00 o 
   4  16   1        8.11       13.83      4.06 o 
   1  17   1        5.93        8.18      3.22 o 
   2  17   1      158.17      188.16      7.87 o 
   1   0   2     1375.17     1381.04     11.78 o 
   2   0   2    30367.01    31435.29     50.31 o 
   3   0   2      725.65      777.88      7.21 o 
   4   0   2     2675.66     2873.44     13.55 o 
   5   0   2       32.38       25.64      2.64 o 
   6   0   2      463.24      491.47      9.62 o 
   7   0   2        5.69       12.10      3.20 o 
   8   0   2        2.86        7.46      2.66 o 
   1   1   2      461.39      410.70      2.74 o 
   2   1   2      112.46      104.86      1.47 o 
   3   1   2       39.78       31.74      1.29 o 
   4   1   2     2228.34     2277.86     11.63 o 
   5   1   2       11.75       12.81      1.40 o 
   6   1   2       14.29       16.66      1.94 o 
   7   1   2       13.33       11.82      1.91 o 
   8   1   2      152.21      144.66      8.40 o 
   0   2   2    15564.31    15758.28     56.54 o 
   1   2   2      274.21      273.75      2.15 o 
   2   2   2     2048.96     1945.73      7.56 o 
   3   2   2        4.33        7.04      0.87 o 
   4   2   2       81.28      115.61      2.26 o 
   5   2   2      692.59      700.90      6.71 o 
   6   2   2      270.24      248.93      4.98 o 
   7   2   2      147.52      148.87      4.42 o 
   8   2   2      161.40      151.54      6.76 o 
   9   2   2       35.79       27.91      5.44 o 
   1   3   2      375.44      373.86      2.83 o 
   2   3   2      252.07      244.73      1.84 o 
   3   3   2      464.71      463.04      3.13 o 
   4   3   2      611.97      650.38      6.30 o 
   5   3   2      216.85      211.31      3.77 o 
   6   3   2      569.89      551.38      6.44 o 
   7   3   2        1.46        4.16      1.48 o 
   8   3   2        0.00        7.11      2.98 o 
   9   3   2        0.43        7.14      4.77 o 
   0   4   2      280.86      247.27      3.15 o 
   1   4   2      601.63      590.46      4.25 o 
   2   4   2     2017.30     1971.44      7.54 o 
   3   4   2      456.44      467.24      3.14 o 
   4   4   2     1087.52     1183.63     10.39 o 
   5   4   2      158.16      167.35      3.07 o 
   6   4   2      124.62      119.03      4.05 o 
   7   4   2       20.90       20.89      2.96 o 
   8   4   2      183.55      163.14     10.67 o 
   9   4   2        8.76       11.29      5.51 o 
   1   5   2     4488.99     4680.29     20.31 o 
   2   5   2       12.45       22.32      0.95 o 
   3   5   2      790.68      788.66      8.69 o 
   4   5   2      331.48      301.81      6.88 o 
   5   5   2        2.35        4.44      1.15 o 
   6   5   2      162.04      153.58      8.05 o 
   7   5   2      162.47      159.02      6.93 o 
   8   5   2      644.22      613.41     20.14 o 
   9   5   2       36.80       22.39      6.94 o 
   0   6   2      220.65      266.85      7.82 o 
   1   6   2      870.53      965.75      7.39 o 
   2   6   2       75.94       61.52      1.75 o 
   3   6   2      217.04      256.74      5.68 o 
   4   6   2      103.93      116.15      5.10 o 
   5   6   2        0.59        4.83      2.63 o 
   6   6   2      308.32      315.94      9.50 o 
   7   6   2      260.31      262.41      7.36 o 
   8   6   2        0.92        5.41      2.97 o 
   1   7   2      537.18      500.59      4.53 o 
   2   7   2      397.60      426.84      3.35 o 
   3   7   2      966.67      946.94     21.00 o 
   4   7   2        0.08        4.04      2.73 o 
   5   7   2       41.95       42.68      3.73 o 
   6   7   2       63.11       77.53      4.40 o 
   7   7   2      568.32      585.41      9.44 o 
   8   7   2      289.01      270.70     12.53 o 
   0   8   2       52.88       66.43      3.69 o 
   1   8   2      381.91      416.16      4.61 o 
   2   8   2      341.54      355.52      4.87 o 
   3   8   2        8.63        9.38      3.25 o 
   4   8   2      165.46      162.75      6.81 o 
   5   8   2        3.67        8.09      3.35 o 
   6   8   2      169.06      178.52      6.75 o 
   7   8   2      293.85      298.58      7.70 o 
   8   8   2        7.96        9.66      3.28 o 
   1   9   2        7.73        8.13      1.35 o 
   2   9   2      919.67      878.59      7.70 o 
   3   9   2     1304.75     1254.14     16.68 o 
   4   9   2     1546.84     1570.72     16.85 o 
   5   9   2        4.35        4.28      2.89 o 
   6   9   2       27.63       26.19      3.74 o 
   7   9   2      329.91      330.40     10.27 o 
   8   9   2       40.35       34.38      5.84 o 
   0  10   2       12.22       10.11      2.71 o 
   1  10   2       53.38       52.09      2.98 o 
   2  10   2     1210.67     1143.68      8.17 o 
   3  10   2     1149.31     1072.75      9.14 o 
   4  10   2      539.50      531.05     10.58 o 
   5  10   2      668.47      694.69     13.49 o 
   6  10   2      116.31      124.03      5.84 o 
   7  10   2       77.42       69.82      4.97 o 
   1  11   2      681.43      639.80      7.48 o 
   2  11   2      113.77      112.40      3.16 o 
   3  11   2      973.81      952.40     14.36 o 
   4  11   2        5.10        6.67      2.99 o 
   5  11   2       77.16       73.24      5.04 o 
   6  11   2       99.01       93.60      6.04 o 
   7  11   2        8.70        6.74      2.63 o 
   0  12   2     5206.67     5341.21     73.37 o 
   1  12   2       77.74       81.15      3.89 o 
   2  12   2      362.11      367.32      7.03 o 
   3  12   2        2.60        5.60      2.80 o 
   4  12   2       66.91       66.99      5.47 o 
   5  12   2        1.31        9.10      3.70 o 
   6  12   2        6.07       10.33      3.36 o 
   1  13   2     3336.00     3347.32     23.40 o 
   2  13   2       58.09       53.68      3.72 o 
   3  13   2       25.49       26.31      3.94 o 
   4  13   2      302.51      311.19      9.17 o 
   5  13   2       10.60        6.42      3.05 o 
   6  13   2        2.62        8.44      3.80 o 
   0  14   2        7.00        6.77      4.59 o 
   1  14   2       14.29       12.08      2.30 o 
   2  14   2       17.20       18.89      3.65 o 
   3  14   2      467.44      465.93     10.67 o 
   4  14   2      587.00      600.72     14.91 o 
   5  14   2      311.88      306.75     11.75 o 
   1  15   2       68.57       75.69      5.10 o 
   2  15   2        3.43        6.92      3.22 o 
   3  15   2      341.54      347.99     11.90 o 
   4  15   2       86.55       66.18      5.79 o 
   5  15   2      210.93      197.02      7.76 o 
   0  16   2       16.60       12.59      3.41 o 
   1  16   2        5.54        6.90      3.03 o 
   2  16   2       28.79       27.36      4.02 o 
   3  16   2      177.06      156.29      7.27 o 
   4  16   2      252.42      278.49      9.18 o 
   1  17   2       29.34       30.88      4.50 o 
   2  17   2       33.69       48.97      4.98 o 
   1   1   3     3404.63     3420.46     10.76 o 
   2   1   3      389.29      314.19      2.82 o 
   3   1   3      907.57      870.36      6.45 o 
   4   1   3     1608.02     1591.73      6.92 o 
   5   1   3      206.32      222.60      3.64 o 
   6   1   3       53.30       56.41      3.12 o 
   7   1   3      207.34      196.82      4.43 o 
   8   1   3      207.96      186.87     24.11 o 
   0   2   3    14844.84    14498.99     65.97 o 
   1   2   3      133.19      129.27      1.67 o 
   2   2   3        0.54        2.99      0.93 o 
   3   2   3      213.99      189.31      2.07 o 
   4   2   3     1361.04     1386.03      6.30 o 
   5   2   3        0.31        3.86      0.92 o 
   6   2   3       99.37       98.79      4.06 o 
   7   2   3       85.33       86.22      3.58 o 
   8   2   3      117.95      103.46      7.94 o 
   9   2   3       13.41        8.43      3.44 o 
   1   3   3     9333.82     9133.57     21.41 o 
   2   3   3        0.36        7.49      0.89 o 
   3   3   3     3970.34     4042.97     16.54 o 
   4   3   3      613.42      683.95      5.47 o 
   5   3   3      948.11      939.53      8.71 o 
   6   3   3       86.85       86.47      3.91 o 
   7   3   3        4.03        6.00      1.84 o 
   8   3   3       39.97       35.95      5.32 o 
   9   3   3        8.65        7.67      3.74 o 
   0   4   3      139.41      110.70      2.40 o 
   1   4   3       28.18       30.59      1.24 o 
   2   4   3      381.87      385.61      3.13 o 
   3   4   3      551.80      598.54      5.19 o 
   4   4   3        4.20        9.58      0.98 o 
   5   4   3       19.10       23.71      1.57 o 
   6   4   3       82.68       73.83      3.07 o 
   7   4   3       16.85       18.97      3.10 o 
   8   4   3      479.31      467.02     14.88 o 
   9   4   3      104.85       90.92     11.36 o 
   1   5   3     1398.21     1367.77     11.07 o 
   2   5   3      331.35      375.08      4.10 o 
   3   5   3        3.09        8.83      0.90 o 
   4   5   3     1313.44     1378.89      8.72 o 
   5   5   3        0.55        2.39      0.76 o 
   6   5   3        1.46        2.73      0.90 o 
   7   5   3       18.19       20.56      3.19 o 
   8   5   3        0.02        4.18      3.17 o 
   0   6   3     2983.24     3220.23     32.98 o 
   1   6   3        0.52        3.83      1.36 o 
   2   6   3      730.88      707.91      5.85 o 
   3   6   3      222.86      244.62      5.41 o 
   4   6   3      105.37      105.26      3.28 o 
   5   6   3       63.07       61.08      2.50 o 
   6   6   3      123.86      131.29      5.11 o 
   7   6   3        1.59        4.74      1.71 o 
   8   6   3      127.97      138.27      9.95 o 
   1   7   3     5459.03     5735.54     48.81 o 
   2   7   3      157.09      165.40      2.56 o 
   3   7   3      325.41      312.05      7.18 o 
   4   7   3        9.07       11.20      3.23 o 
   5   7   3      516.93      539.50     18.66 o 
   6   7   3      289.96      294.13     11.36 o 
   7   7   3        4.81        4.36      1.96 o 
   8   7   3      203.22      179.10     10.80 o 
   0   8   3     1833.93     1962.91     35.86 o 
   1   8   3      123.39      122.61      3.28 o 
   2   8   3      422.65      403.55      4.50 o 
   3   8   3       32.77       41.91      2.13 o 
   4   8   3      947.21      933.99     18.83 o 
   5   8   3      981.04     1020.74     16.49 o 
   6   8   3      220.77      238.91      9.87 o 
   7   8   3       20.45       17.77      3.01 o 
   8   8   3        0.55        6.17      3.41 o 
   1   9   3     1012.04      932.08     12.42 o 
   2   9   3       86.63       76.56      2.76 o 
   3   9   3     1111.78     1105.39     11.01 o 
   4   9   3        0.16        6.07      3.12 o 
   5   9   3       45.23       40.23      3.81 o 
   6   9   3      197.57      203.00      6.71 o 
   7   9   3       38.35       38.19      4.63 o 
   8   9   3        0.26        3.38      2.35 o 
   0  10   3     1408.16     1306.75     17.84 o 
   1  10   3      826.10      786.87      9.89 o 
   2  10   3     1415.17     1373.15     12.37 o 
   3  10   3        2.16        6.91      1.12 o 
   4  10   3      308.51      325.63      8.30 o 
   5  10   3      586.14      577.78     12.18 o 
   6  10   3        0.07        8.15      3.15 o 
   7  10   3        5.70       13.00      4.91 o 
   1  11   3     1035.85     1013.12     11.83 o 
   2  11   3     1172.36     1123.78     12.17 o 
   3  11   3       57.80       60.33      3.12 o 
   4  11   3       56.23       53.36      4.94 o 
   5  11   3       31.23       31.47      4.02 o 
   6  11   3       30.83       27.06      4.67 o 
   7  11   3       63.14       46.97      6.42 o 
   0  12   3      248.42      261.68      9.85 o 
   1  12   3     1125.23     1078.37     13.11 o 
   2  12   3      168.27      173.95      5.47 o 
   3  12   3      257.59      269.70      8.17 o 
   4  12   3       70.83       82.54      5.75 o 
   5  12   3        2.55        9.15      3.50 o 
   6  12   3        1.36        8.22      3.51 o 
   1  13   3      149.91      165.77      5.59 o 
   2  13   3      655.72      637.04     11.38 o 
   3  13   3      823.23      850.65     13.18 o 
   4  13   3      196.53      203.06      7.67 o 
   5  13   3        6.85        5.90      3.65 o 
   6  13   3        0.26        6.99      3.41 o 
   0  14   3       26.33       21.95      4.96 o 
   1  14   3      183.79      168.90      5.24 o 
   2  14   3      710.24      697.96     16.29 o 
   3  14   3      337.99      332.75     11.51 o 
   4  14   3       34.73       33.77      4.41 o 
   5  14   3       14.62       22.41      4.29 o 
   1  15   3       21.70       16.77      3.24 o 
   2  15   3       14.89       16.37      3.78 o 
   3  15   3      162.25      165.28     10.96 o 
   4  15   3       23.42       28.52      4.39 o 
   0  16   3       17.21       20.19      4.00 o 
   1  16   3       16.81       21.47      4.15 o 
   2  16   3       28.62       27.22      4.62 o 
   3  16   3        3.25        7.51      3.64 o 
   4  16   3        3.96        4.94      3.33 o 
   1  17   3       64.90       78.78      5.20 o 
   2  17   3       12.38       13.28      3.91 o 
   0   0   4      141.88      154.04      7.10 o 
   1   0   4      684.93      659.04      6.06 o 
   2   0   4      187.54      180.04      3.33 o 
   3   0   4       55.37       55.21      1.51 o 
   4   0   4     1160.66     1171.22      9.83 o 
   5   0   4      146.90      152.98      4.77 o 
   6   0   4        3.32        7.02      2.56 o 
   7   0   4      143.89      145.50     14.16 o 
   8   0   4      311.64      288.64      9.02 o 
   1   1   4     5040.13     4884.08     13.25 o 
   2   1   4      792.78      778.10      2.77 o 
   3   1   4     2111.25     2119.74      8.92 o 
   4   1   4      503.94      496.96      3.97 o 
   5   1   4      421.20      429.27      4.68 o 
   6   1   4      736.87      742.59      8.50 o 
   7   1   4       65.83       64.94      4.00 o 
   8   1   4        0.32        0.82      2.09 o 
   9   1   4        1.81       -0.36      5.16 o 
   0   2   4     2937.87     2694.96     12.86 o 
   1   2   4      392.11      370.51      2.93 o 
   2   2   4        9.32        6.59      0.77 o 
   3   2   4       23.97       34.11      1.31 o 
   4   2   4       34.36       34.68      1.64 o 
   5   2   4       75.28       68.81      2.10 o 
   6   2   4      112.19      111.78      4.44 o 
   7   2   4       16.96       15.14      2.19 o 
   8   2   4        6.95       10.14      3.15 o 
   9   2   4       28.09       23.94      7.35 o 
   1   3   4     2666.35     2548.27     12.20 o 
   2   3   4       16.49        9.86      0.89 o 
   3   3   4      689.12      636.23      4.66 o 
   4   3   4      564.96      577.99      4.13 o 
   5   3   4        6.12       10.70      1.30 o 
   6   3   4      756.52      766.72     14.75 o 
   7   3   4        1.74        3.81      1.93 o 
   8   3   4        7.62        6.97      2.83 o 
   9   3   4       35.64       22.74      6.30 o 
   0   4   4     1196.55     1069.54      7.44 o 
   1   4   4      634.60      656.25      3.41 o 
   2   4   4      752.18      828.44      6.99 o 
   3   4   4      523.42      542.97      4.20 o 
   4   4   4      334.34      341.82      4.50 o 
   5   4   4      294.44      313.00      3.84 o 
   6   4   4      185.02      190.37      5.09 o 
   7   4   4       81.19       85.08      7.04 o 
   8   4   4      116.78       94.93      8.42 o 
   9   4   4       16.23       15.25      4.84 o 
   1   5   4      259.57      225.94      2.84 o 
   2   5   4     3322.89     3563.79     24.20 o 
   3   5   4       26.96       26.60      1.21 o 
   4   5   4        2.14        3.07      0.86 o 
   5   5   4      371.47      395.43      6.39 o 
   6   5   4       49.76       42.89      3.22 o 
   7   5   4       16.85       24.26      4.16 o 
   8   5   4        1.64        4.07      3.20 o 
   0   6   4     2675.97     2630.63     28.63 o 
   1   6   4      323.70      329.91      3.74 o 
   2   6   4      710.89      724.22      6.47 o 
   3   6   4      304.40      296.57      4.43 o 
   4   6   4      442.21      431.98      5.53 o 
   5   6   4      124.73      123.56      4.30 o 
   6   6   4       29.65       30.49      2.95 o 
   7   6   4      226.22      232.63      9.12 o 
   8   6   4       34.81       31.19      5.54 o 
   1   7   4      513.85      541.14      5.94 o 
   2   7   4     2000.78     2155.96     17.09 o 
   3   7   4       46.44       37.08      1.22 o 
   4   7   4       26.64       23.96      1.35 o 
   5   7   4       41.56       47.40      3.85 o 
   6   7   4       59.07       57.72      3.88 o 
   7   7   4      123.67      102.78     11.50 o 
   8   7   4       46.08       34.24      5.59 o 
   0   8   4       35.76       29.54      3.21 o 
   1   8   4      309.19      317.51      4.34 o 
   2   8   4      390.25      439.04      4.85 o 
   3   8   4       33.86       28.08      1.37 o 
   4   8   4      246.73      234.35      7.47 o 
   5   8   4       19.40       19.07      3.10 o 
   6   8   4        4.86        9.55      2.72 o 
   7   8   4      230.79      222.83     10.95 o 
   8   8   4       31.96       32.44      5.38 o 
   1   9   4      187.64      204.43      4.51 o 
   2   9   4      333.27      335.55      5.05 o 
   3   9   4      899.82      884.73      7.23 o 
   4   9   4       81.44       86.42      5.13 o 
   5   9   4       28.76       27.81      3.95 o 
   6   9   4      586.69      598.36     19.77 o 
   7   9   4      190.67      161.32      9.63 o 
   0  10   4     1792.70     1786.84     22.62 o 
   1  10   4        1.63        5.95      2.60 o 
   2  10   4      170.57      168.36      3.86 o 
   3  10   4      245.80      234.83      5.28 o 
   4  10   4        4.06        7.25      3.34 o 
   5  10   4        7.17        9.61      3.23 o 
   6  10   4      134.34      118.42      6.06 o 
   7  10   4       18.38       17.34      5.37 o 
   1  11   4     1028.85     1000.39      9.35 o 
   2  11   4      261.79      280.85      6.16 o 
   3  11   4       74.83       63.34      3.21 o 
   4  11   4       49.25       51.36      4.58 o 
   5  11   4      442.26      450.58      9.83 o 
   6  11   4       30.24       24.41      3.63 o 
   7  11   4       56.66       47.09      7.29 o 
   0  12   4      578.11      564.30     12.93 o 
   1  12   4      409.37      399.46      7.75 o 
   2  12   4       27.68       34.18      3.03 o 
   3  12   4      151.07      130.50      6.69 o 
   4  12   4       49.53       47.67      4.85 o 
   5  12   4        0.00        6.39      3.03 o 
   6  12   4      197.55      192.08      9.33 o 
   1  13   4       67.29       65.89      5.30 o 
   2  13   4       21.74       24.46      2.95 o 
   3  13   4      690.21      703.14     12.14 o 
   4  13   4      165.85      159.60      7.02 o 
   5  13   4      135.85      151.97      7.47 o 
   6  13   4        4.60        9.72      3.58 o 
   0  14   4        0.49        4.43      2.73 o 
   1  14   4      248.38      235.67      6.62 o 
   2  14   4       48.05       42.39      4.83 o 
   3  14   4      136.34      146.83      6.80 o 
   4  14   4       62.52       71.79      5.86 o 
   5  14   4      223.48      243.39      8.85 o 
   1  15   4      239.25      245.29     11.00 o 
   2  15   4       25.61       21.25      4.63 o 
   3  15   4       67.74       70.03      7.08 o 
   4  15   4      167.83      177.74      8.55 o 
   0  16   4       74.38       60.97      6.61 o 
   1  16   4       31.81       24.87      3.95 o 
   2  16   4        1.36        4.74      3.25 o 
   3  16   4       19.55       17.43      3.81 o 
   1  17   4       67.59       60.21      5.20 o 
   2  17   4        4.45        8.76      3.35 o 
   1   1   5     1407.64     1368.09      6.03 o 
   2   1   5        0.20        2.48      0.53 o 
   3   1   5       91.56       97.29      2.10 o 
   4   1   5      336.34      337.74      3.02 o 
   5   1   5        2.76        6.72      1.03 o 
   6   1   5       10.62        7.70      1.52 o 
   7   1   5      154.92      144.93      5.89 o 
   8   1   5      341.09      299.69      8.07 o 
   9   1   5       37.01       20.99      6.44 o 
   0   2   5       91.59      127.83      2.54 o 
   1   2   5      193.43      187.99      2.35 o 
   2   2   5       26.44       34.64      1.14 o 
   3   2   5      420.83      411.27      3.52 o 
   4   2   5      525.68      532.47      4.79 o 
   5   2   5      218.62      209.58      3.25 o 
   6   2   5      174.44      189.12      4.41 o 
   7   2   5       51.33       51.41      4.32 o 
   8   2   5       32.52       32.98      4.10 o 
   9   2   5        7.47       11.05      3.15 o 
   1   3   5      235.41      161.82      2.21 o 
   2   3   5        6.42        4.00      1.19 o 
   3   3   5     2204.35     2245.54     11.49 o 
   4   3   5      895.85      902.93      4.76 o 
   5   3   5      301.36      294.07      5.53 o 
   6   3   5        2.41        4.38      1.24 o 
   7   3   5       17.16       19.50      3.25 o 
   8   3   5        4.11        7.59      3.03 o 
   9   3   5        0.05        7.14      3.70 o 
   0   4   5     4847.92     5248.75     44.42 o 
   1   4   5        9.54        6.65      1.12 o 
   2   4   5       67.58       59.89      1.70 o 
   3   4   5        0.02        4.09      1.34 o 
   4   4   5      463.27      499.10      4.49 o 
   5   4   5        8.05        8.51      1.06 o 
   6   4   5       19.56       18.15      2.50 o 
   7   4   5       64.41       67.49      6.89 o 
   8   4   5       23.34       19.10      3.97 o 
   1   5   5     1457.64     1513.92      8.41 o 
   2   5   5        1.72        5.28      1.34 o 
   3   5   5        1.69        3.64      1.12 o 
   4   5   5       32.54       37.24      1.60 o 
   5   5   5        4.18        6.07      1.19 o 
   6   5   5        2.48        5.35      1.53 o 
   7   5   5        2.77        2.22      3.69 o 
   8   5   5        2.58        8.23      3.16 o 
   0   6   5    10170.35    11329.72     47.42 o 
   1   6   5       19.69       12.73      1.30 o 
   2   6   5      177.35      167.69      4.14 o 
   3   6   5      472.45      504.49      6.12 o 
   4   6   5       11.08       11.98      1.27 o 
   5   6   5      103.06      101.39      4.74 o 
   6   6   5       19.69       19.18      2.65 o 
   7   6   5        0.72        4.99      3.31 o 
   8   6   5        1.65        7.59      3.09 o 
   1   7   5      761.55      785.12      6.04 o 
   2   7   5       30.73       34.46      1.75 o 
   3   7   5      258.07      253.40      4.07 o 
   4   7   5      581.19      582.62     11.03 o 
   5   7   5       22.01       19.28      2.00 o 
   6   7   5       40.76       38.21      3.29 o 
   7   7   5      168.59      172.95     10.59 o 
   8   7   5       18.25       16.51      4.48 o 
   0   8   5       33.54       60.62      4.38 o 
   1   8   5        0.00        4.05      1.57 o 
   2   8   5        2.70        4.08      1.42 o 
   3   8   5       26.84       30.70      1.60 o 
   4   8   5      408.67      380.97      8.11 o 
   5   8   5       50.79       50.04      3.97 o 
   6   8   5       20.09       25.35      3.24 o 
   7   8   5       25.24       22.64      5.12 o 
   8   8   5       47.92       35.08      5.82 o 
   1   9   5      424.25      440.02      8.16 o 
   2   9   5      139.44      133.14      3.21 o 
   3   9   5      128.45      123.44      3.78 o 
   4   9   5      419.84      404.30      8.15 o 
   5   9   5      487.97      477.41     18.49 o 
   6   9   5       14.37       12.86      3.05 o 
   7   9   5      155.77      137.76      8.97 o 
   0  10   5      922.74      859.55     12.16 o 
   1  10   5      172.08      172.25      4.52 o 
   2  10   5      167.93      151.66      6.62 o 
   3  10   5       89.19       85.94      3.95 o 
   4  10   5      507.81      536.52     11.59 o 
   5  10   5      198.42      175.81      9.16 o 
   6  10   5        5.16        8.66      3.48 o 
   7  10   5       23.93       20.53      6.03 o 
   1  11   5        8.66        8.50      2.47 o 
   2  11   5       19.94       29.05      2.99 o 
   3  11   5      153.57      140.43      4.92 o 
   4  11   5        0.03        7.11      3.30 o 
   5  11   5       74.99       72.82      5.02 o 
   6  11   5        2.26        7.61      2.77 o 
   7  11   5       11.37       12.50      4.71 o 
   0  12   5      156.86      175.10      8.31 o 
   1  12   5      283.88      257.11      6.92 o 
   2  12   5       17.05       22.04      2.74 o 
   3  12   5       26.33       25.88      3.99 o 
   4  12   5      182.25      190.69      7.35 o 
   5  12   5       15.52        8.85      3.16 o 
   6  12   5       67.57       76.83      5.39 o 
   1  13   5      609.27      569.84      9.23 o 
   2  13   5       18.23       16.97      2.99 o 
   3  13   5       51.09       37.28      4.60 o 
   4  13   5        4.02       12.32      3.07 o 
   5  13   5       63.69       66.90      5.37 o 
   6  13   5        4.84       10.72      3.69 o 
   0  14   5        3.84        5.29      2.45 o 
   1  14   5        2.77        8.57      2.71 o 
   2  14   5        0.28        6.54      2.65 o 
   3  14   5       62.62       70.19      5.39 o 
   4  14   5       44.03       35.23      4.57 o 
   5  14   5        1.06        6.26      3.96 o 
   1  15   5        3.13        9.22      2.78 o 
   2  15   5       67.66       60.52      5.74 o 
   3  15   5      146.41      144.00      7.63 o 
   4  15   5       17.81       19.69      4.52 o 
   0  16   5      193.43      179.53     12.42 o 
   1  16   5       53.56       43.29      5.16 o 
   2  16   5        3.96       10.83      3.79 o 
   3  16   5       42.65       31.75      4.70 o 
   1  17   5        5.34        8.96      2.83 o 
   2  17   5        0.05        5.12      3.13 o 
   0   0   6      103.00       81.30      6.71 o 
   1   0   6       31.07       41.24      2.01 o 
   2   0   6      568.61      552.40      7.68 o 
   3   0   6      143.22      142.23      5.39 o 
   4   0   6        0.76        4.40      3.20 o 
   5   0   6      159.14      161.23      3.99 o 
   6   0   6      651.32      624.85     19.19 o 
   7   0   6        2.40        5.11      2.86 o 
   8   0   6      117.56      104.96      8.09 o 
   9   0   6      223.66      176.76     14.50 o 
   1   1   6      802.81      693.41      4.25 o 
   2   1   6      136.65      132.75      1.46 o 
   3   1   6      515.92      498.44      5.27 o 
   4   1   6       10.81       11.73      2.33 o 
   5   1   6      552.31      558.72      9.73 o 
   6   1   6       12.60       11.68      1.59 o 
   7   1   6      153.75      142.71      6.65 o 
   8   1   6        4.09        5.62      2.35 o 
   9   1   6       37.77       20.76      7.15 o 
   0   2   6      101.16      110.74      2.52 o 
   1   2   6       64.55       62.30      1.52 o 
   2   2   6      146.24      129.44      1.90 o 
   3   2   6       64.03       69.13      1.41 o 
   4   2   6      154.08      144.01      2.73 o 
   5   2   6      160.79      167.13      2.31 o 
   6   2   6      461.85      451.69     10.35 o 
   7   2   6        0.10        4.73      1.99 o 
   8   2   6       12.96       13.00      3.81 o 
   9   2   6       25.46       14.68      4.27 o 
   1   3   6     4723.39     4797.87     18.10 o 
   2   3   6     2287.26     2365.68     13.19 o 
   3   3   6      878.49      849.81      7.68 o 
   4   3   6       33.16       26.76      1.27 o 
   5   3   6        8.39       10.00      1.69 o 
   6   3   6       30.35       28.88      2.26 o 
   7   3   6       23.15       17.55      2.86 o 
   8   3   6       14.09       14.78      4.49 o 
   9   3   6       12.25       11.69      3.41 o 
   0   4   6     3361.45     3195.15     16.18 o 
   1   4   6      464.22      518.46      4.79 o 
   2   4   6     3125.55     3304.05     12.16 o 
   3   4   6       57.55       60.54      1.81 o 
   4   4   6      135.36      135.76      2.35 o 
   5   4   6      153.13      158.09      3.74 o 
   6   4   6        5.74        8.82      1.81 o 
   7   4   6       30.51       28.78      4.74 o 
   8   4   6        1.83        4.27      2.57 o 
   1   5   6      198.68      184.80      2.75 o 
   2   5   6     1478.77     1596.37     10.21 o 
   3   5   6      199.95      185.87      4.72 o 
   4   5   6       52.49       57.85      1.79 o 
   5   5   6        0.31        3.02      1.32 o 
   6   5   6       13.40        9.84      1.66 o 
   7   5   6        1.28        8.58      3.87 o 
   8   5   6        8.85       18.12      5.75 o 
   0   6   6     2372.24     2532.22     30.08 o 
   1   6   6     1023.61     1098.69      7.00 o 
   2   6   6     3268.82     3169.08     21.82 o 
   3   6   6      926.15      944.34      7.76 o 
   4   6   6      262.40      253.07      6.27 o 
   5   6   6      201.38      205.38      4.74 o 
   6   6   6       13.36       16.67      2.48 o 
   7   6   6        8.52       10.82      3.11 o 
   8   6   6        0.03        4.09      3.67 o 
   1   7   6       95.96      105.13      2.94 o 
   2   7   6      544.94      543.75      8.47 o 
   3   7   6      137.44      137.30      2.92 o 
   4   7   6       10.76        8.30      1.03 o 
   5   7   6       13.26        9.29      1.78 o 
   6   7   6        0.00        3.51      1.94 o 
   7   7   6       34.92       46.68      6.35 o 
   8   7   6        7.05        9.36      3.66 o 
   0   8   6       31.66       34.92      3.66 o 
   1   8   6        0.06        3.73      1.99 o 
   2   8   6      436.33      450.00      8.07 o 
   3   8   6       84.90       83.78      2.90 o 
   4   8   6       62.81       61.64      2.06 o 
   5   8   6       78.88       82.97      4.45 o 
   6   8   6      353.50      352.14     12.52 o 
   7   8   6      277.83      276.54     14.32 o 
   8   8   6       24.88       26.53      5.32 o 
   1   9   6      116.73      140.93      4.40 o 
   2   9   6      148.61      127.82      3.27 o 
   3   9   6        8.38        7.77      1.48 o 
   4   9   6      110.54      109.34      4.06 o 
   5   9   6        0.47        4.40      2.63 o 
   6   9   6      210.15      197.09      6.70 o 
   7   9   6        7.12        8.19      3.38 o 
   0  10   6       14.35       20.35      4.00 o 
   1  10   6       13.15       17.24      2.44 o 
   2  10   6        0.44        5.25      2.05 o 
   3  10   6       49.18       25.86      2.65 o 
   4  10   6        8.57       10.55      3.39 o 
   5  10   6      206.37      199.26      7.48 o 
   6  10   6      240.36      231.69      9.74 o 
   7  10   6      106.39       87.03      8.54 o 
   1  11   6      212.79      206.97      5.36 o 
   2  11   6      267.87      248.94      6.32 o 
   3  11   6      902.18      843.95      9.39 o 
   4  11   6       84.28       81.77      5.25 o 
   5  11   6       20.38       20.89      3.87 o 
   6  11   6        8.56        7.86      3.42 o 
   7  11   6       42.71       34.83      5.85 o 
   0  12   6      602.31      533.16     14.51 o 
   1  12   6      113.90      110.93      4.87 o 
   2  12   6      230.57      239.77      6.70 o 
   3  12   6       21.20       11.62      3.50 o 
   4  12   6        1.98        3.95      2.94 o 
   5  12   6        1.46        8.41      3.28 o 
   6  12   6       15.29       14.83      5.12 o 
   1  13   6      871.12      843.72     12.51 o 
   2  13   6      149.50      135.83      5.34 o 
   3  13   6      137.81      174.55      7.09 o 
   4  13   6        1.06        7.94      3.18 o 
   5  13   6       41.27       40.02      4.50 o 
   6  13   6       32.44       31.53      5.82 o 
   0  14   6       24.77       13.16      3.65 o 
   1  14   6      212.89      195.39      7.36 o 
   2  14   6       98.09       96.04      6.41 o 
   3  14   6        1.32        5.16      3.01 o 
   4  14   6       77.46       90.09      6.24 o 
   5  14   6       47.83       50.39      4.83 o 
   1  15   6       16.89       20.12      4.08 o 
   2  15   6        3.86       11.32      3.29 o 
   3  15   6        9.78        9.39      3.62 o 
   4  15   6      202.69      215.46     12.32 o 
   0  16   6      102.71       93.40     10.87 o 
   1  16   6       38.53       52.43      5.57 o 
   2  16   6       69.60       88.92      6.38 o 
   3  16   6       48.79       42.49      6.18 o 
   1  17   6        0.89        5.80      3.46 o 
   1   1   7     1375.63     1380.02      7.89 o 
   2   1   7      591.08      619.23      4.42 o 
   3   1   7        0.06        3.70      1.71 o 
   4   1   7      295.84      300.05      8.33 o 
   5   1   7      104.39      122.41      5.00 o 
   6   1   7       62.71       64.36      4.26 o 
   7   1   7      217.94      224.25      6.64 o 
   8   1   7       81.56       64.21      5.67 o 
   9   1   7        3.40        3.85      3.18 o 
   0   2   7     1323.80     1422.26     16.11 o 
   1   2   7      127.75      125.01      2.58 o 
   2   2   7       32.14       22.71      1.39 o 
   3   2   7      197.44      205.54      2.75 o 
   4   2   7       14.55       15.30      1.54 o 
   5   2   7       87.03       85.85      3.55 o 
   6   2   7       80.58       88.70      4.41 o 
   7   2   7      169.27      166.07      6.20 o 
   8   2   7       88.08       77.79      6.61 o 
   1   3   7      387.67      365.54      3.85 o 
   2   3   7       22.84       18.40      1.26 o 
   3   3   7       19.00       14.34      1.15 o 
   4   3   7      385.75      394.37      3.85 o 
   5   3   7        1.09        2.85      1.31 o 
   6   3   7        3.42        4.71      2.34 o 
   7   3   7        0.13        5.54      2.37 o 
   8   3   7       16.98       15.91      4.02 o 
   0   4   7     1616.77     1620.41     12.83 o 
   1   4   7        1.21        4.36      1.53 o 
   2   4   7       48.31       52.49      1.76 o 
   3   4   7      781.09      846.65      6.10 o 
   4   4   7        0.27        4.59      1.08 o 
   5   4   7       30.83       31.95      2.03 o 
   6   4   7      189.45      185.07      5.38 o 
   7   4   7       17.21       14.69      5.43 o 
   8   4   7       30.65       17.34      4.41 o 
   1   5   7      699.19      717.58      5.72 o 
   2   5   7      107.06       90.35      2.23 o 
   3   5   7       49.75       52.66      1.76 o 
   4   5   7       17.27       15.92      1.29 o 
   5   5   7       56.55       53.72      2.87 o 
   6   5   7       16.72       17.57      2.92 o 
   7   5   7       85.79       85.95      7.59 o 
   8   5   7        1.21        5.38      2.48 o 
   0   6   7      143.75      214.43      5.82 o 
   1   6   7       18.10       31.66      2.03 o 
   2   6   7      286.00      282.47      4.25 o 
   3   6   7        5.76       10.25      1.66 o 
   4   6   7       78.17       67.92      2.14 o 
   5   6   7        1.81        4.63      1.39 o 
   6   6   7        0.83        3.49      1.79 o 
   7   6   7        0.13        7.89      3.30 o 
   8   6   7       58.52       59.36      7.20 o 
   1   7   7       28.60       35.71      2.54 o 
   2   7   7        2.70        7.42      1.73 o 
   3   7   7      148.70      138.62      2.99 o 
   4   7   7      627.30      614.78     11.68 o 
   5   7   7      132.78      126.13      4.10 o 
   6   7   7       11.36       12.59      3.96 o 
   7   7   7       12.79       12.92      4.10 o 
   8   7   7        2.84        9.43      3.23 o 
   0   8   7        9.43       18.16      3.11 o 
   1   8   7        0.20        5.99      2.51 o 
   2   8   7        3.60        5.00      1.97 o 
   3   8   7      369.28      387.44      5.54 o 
   4   8   7       26.10       25.04      1.94 o 
   5   8   7        6.16        9.32      2.87 o 
   6   8   7        5.26        7.64      4.18 o 
   7   8   7        6.73       10.67      3.92 o 
   1   9   7        4.27        8.90      2.82 o 
   2   9   7       58.51       61.75      2.85 o 
   3   9   7        8.47       10.77      1.93 o 
   4   9   7      176.77      169.43      5.30 o 
   5   9   7      218.30      213.71      7.06 o 
   6   9   7       20.42       22.76      4.92 o 
   7   9   7       17.06       15.80      4.82 o 
   0  10   7       52.57       58.20      6.22 o 
   1  10   7       57.43       45.53      2.99 o 
   2  10   7       66.80       66.74      3.53 o 
   3  10   7        8.96        9.22      2.20 o 
   4  10   7      151.01      144.18      5.96 o 
   5  10   7       82.73       69.25      4.85 o 
   6  10   7      106.83      101.22      8.33 o 
   7  10   7       48.37       50.25      6.34 o 
   1  11   7      146.50      115.15      4.29 o 
   2  11   7      192.97      189.99      5.06 o 
   3  11   7       25.14       23.90      3.05 o 
   4  11   7        0.02        7.36      3.04 o 
   5  11   7        3.95        8.69      3.12 o 
   6  11   7        1.29        9.23      4.29 o 
   0  12   7      718.31      647.24     14.10 o 
   1  12   7      192.17      150.50      4.82 o 
   2  12   7      192.51      164.04      5.48 o 
   3  12   7        1.08        6.48      3.56 o 
   4  12   7       27.12       24.30      4.54 o 
   5  12   7        8.76       10.95      3.54 o 
   6  12   7       38.76       36.12      6.34 o 
   1  13   7       31.09       16.66      2.88 o 
   2  13   7      134.34      105.58      5.05 o 
   3  13   7        1.08        7.84      3.37 o 
   4  13   7        0.09        5.17      3.13 o 
   5  13   7       36.12       30.51      4.79 o 
   0  14   7      155.85      155.59      9.03 o 
   1  14   7       43.63       30.07      3.63 o 
   2  14   7       49.65       64.07      5.11 o 
   3  14   7      267.29      287.66     10.21 o 
   4  14   7       66.35       69.33      5.46 o 
   5  14   7        8.63       11.59      3.46 o 
   1  15   7       93.86      107.26      6.72 o 
   2  15   7        6.45        8.32      3.04 o 
   3  15   7        1.76        4.97      3.34 o 
   4  15   7        0.74        6.87      3.50 o 
   0  16   7        0.00        3.19      3.94 o 
   1  16   7        0.67        4.97      2.90 o 
   2  16   7      272.54      291.51     10.05 o 
   3  16   7      252.63      272.38     12.34 o 
   1  17   7      105.90       99.82      6.86 o 
   0   0   8    14206.15    14953.19    181.34 o 
   1   0   8      711.95      715.22      6.42 o 
   2   0   8      168.63      128.32      2.48 o 
   3   0   8     2476.96     2737.04     44.85 o 
   4   0   8       32.75       28.98      4.09 o 
   5   0   8       68.08       70.11     11.01 o 
   6   0   8      104.14      111.54     11.18 o 
   7   0   8       13.12       16.15      4.11 o 
   8   0   8       83.36       77.26      7.66 o 
   1   1   8      437.98      451.26      4.44 o 
   2   1   8       24.45       28.29      1.64 o 
   3   1   8      119.94      126.02      5.03 o 
   4   1   8      150.81      153.35      5.27 o 
   5   1   8        6.22        9.46      2.75 o 
   6   1   8       27.20       31.59      3.80 o 
   7   1   8        8.71       10.13      2.88 o 
   8   1   8       19.52       16.03      4.31 o 
   0   2   8      331.33      397.32      4.83 o 
   1   2   8      540.68      584.47      8.03 o 
   2   2   8      823.29      806.75      5.26 o 
   3   2   8       28.11       37.80      1.21 o 
   4   2   8      769.24      735.70     14.72 o 
   5   2   8        4.22        6.52      2.30 o 
   6   2   8        2.73        7.49      2.44 o 
   7   2   8       74.01       69.59      4.20 o 
   8   2   8       20.92       17.02      6.62 o 
   1   3   8        4.40       10.19      1.48 o 
   2   3   8       43.91       32.28      1.56 o 
   3   3   8       10.33       11.21      1.06 o 
   4   3   8     1760.41     1851.54     12.98 o 
   5   3   8      480.86      482.31     12.62 o 
   6   3   8        2.20        7.80      2.34 o 
   7   3   8      103.17      108.71      5.79 o 
   8   3   8       11.18        7.61      3.46 o 
   0   4   8     1425.30     1499.40     18.25 o 
   1   4   8       11.75       10.68      1.36 o 
   2   4   8      823.49      779.07      5.36 o 
   3   4   8      362.36      337.34      3.85 o 
   4   4   8       33.30       36.63      1.68 o 
   5   4   8      111.65      106.31      4.13 o 
   6   4   8       83.25       82.79      4.13 o 
   7   4   8      133.96      124.32      7.67 o 
   8   4   8      101.58      105.91      9.21 o 
   1   5   8       23.02       42.96      2.55 o 
   2   5   8      137.91      141.00      2.81 o 
   3   5   8        0.56        4.55      1.45 o 
   4   5   8       93.96       96.30      3.19 o 
   5   5   8      222.81      230.69      4.47 o 
   6   5   8       44.73       41.65      4.92 o 
   7   5   8        4.97       10.36      4.26 o 
   8   5   8       87.51       89.73     10.84 o 
   0   6   8     3139.74     3139.04     57.28 o 
   1   6   8      187.05      207.00      4.43 o 
   2   6   8      672.64      627.26      7.32 o 
   3   6   8       63.34       56.12      2.48 o 
   4   6   8      211.70      196.16      3.81 o 
   5   6   8        0.62        2.21      1.35 o 
   6   6   8        7.73        5.13      3.61 o 
   7   6   8       55.40       61.04      6.42 o 
   8   6   8       82.74       83.92      9.35 o 
   1   7   8      114.85      140.90      4.08 o 
   2   7   8        2.05        7.90      2.35 o 
   3   7   8       53.43       54.50      2.45 o 
   4   7   8       12.06        7.78      1.77 o 
   5   7   8      127.82      142.27      4.01 o 
   6   7   8        0.37        5.35      4.04 o 
   7   7   8       22.92       26.42      4.73 o 
   8   7   8       91.34       77.41      8.70 o 
   0   8   8        9.89        6.14      3.74 o 
   1   8   8       10.65       13.33      2.64 o 
   2   8   8      253.96      277.90      5.24 o 
   3   8   8        6.08       12.01      2.12 o 
   4   8   8      132.22      136.38      5.47 o 
   5   8   8       13.60       20.51      3.02 o 
   6   8   8        6.95       10.59      4.74 o 
   7   8   8       98.37      100.82      9.22 o 
   1   9   8      171.54      172.65      6.13 o 
   2   9   8        4.30        6.46      2.51 o 
   3   9   8       47.98       52.85      2.94 o 
   4   9   8       31.21       33.91      3.90 o 
   5   9   8       27.67       21.04      3.01 o 
   6   9   8       34.24       32.93      5.46 o 
   7   9   8       28.70       24.40      5.10 o 
   0  10   8      218.39      211.42      7.64 o 
   1  10   8        4.64       10.77      3.04 o 
   2  10   8       26.24       27.78      2.47 o 
   3  10   8      186.60      181.10      4.71 o 
   4  10   8       21.62       18.82      3.36 o 
   5  10   8        7.40        8.43      3.00 o 
   6  10   8       86.41       85.54      7.72 o 
   7  10   8        3.47        4.87      4.07 o 
   1  11   8       22.95       15.38      2.75 o 
   2  11   8       55.71       40.26      2.99 o 
   3  11   8       38.22       34.29      3.20 o 
   4  11   8        4.68        6.28      3.07 o 
   5  11   8        7.34       10.57      2.86 o 
   6  11   8        1.09        5.84      4.89 o 
   0  12   8       23.75       20.79      4.31 o 
   1  12   8        0.20        4.60      2.49 o 
   2  12   8      312.82      277.35      7.71 o 
   3  12   8       26.00       21.73      4.16 o 
   4  12   8       89.78       68.64      4.82 o 
   5  12   8       36.14       43.65      4.24 o 
   6  12   8        4.15       25.44      9.84 o 
   1  13   8        0.01        6.88      2.49 o 
   2  13   8       30.88       30.17      3.45 o 
   3  13   8      155.83      159.73      7.68 o 
   4  13   8      137.25      158.94      7.21 o 
   5  13   8      204.04      236.65      9.82 o 
   0  14   8      317.54      272.45     17.14 o 
   1  14   8        0.29        4.92      2.57 o 
   2  14   8       65.31       62.60      5.26 o 
   3  14   8       63.17       65.15      6.23 o 
   4  14   8       59.01       67.61      5.18 o 
   1  15   8      403.48      434.72     12.43 o 
   2  15   8      225.50      242.88      9.42 o 
   3  15   8       19.51       18.08      4.59 o 
   4  15   8        0.31        5.53      3.32 o 
   0  16   8      327.51      412.87     13.79 o 
   1  16   8       95.23      125.39      7.31 o 
   2  16   8       57.81       65.68      5.70 o 
   1   1   9     1488.38     1563.16     15.18 o 
   2   1   9     3559.15     3786.22     14.63 o 
   3   1   9       10.59       16.67      2.84 o 
   4   1   9       50.43       58.38      4.07 o 
   5   1   9       16.42       15.10      3.22 o 
   6   1   9       24.19       19.32      3.01 o 
   7   1   9        5.11        5.17      2.73 o 
   8   1   9        0.10        6.02      2.66 o 
   0   2   9      177.32      180.66      4.14 o 
   1   2   9      509.64      543.77      5.61 o 
   2   2   9     1687.92     1720.83      8.18 o 
   3   2   9      254.24      254.65      4.67 o 
   4   2   9       10.38       11.62      2.91 o 
   5   2   9      497.87      519.81      8.68 o 
   6   2   9      308.57      315.46      6.83 o 
   7   2   9        5.42        7.33      2.44 o 
   8   2   9        5.75        8.47      2.80 o 
   1   3   9      407.63      387.65      4.35 o 
   2   3   9     1301.54     1365.76      8.91 o 
   3   3   9      675.02      681.72      6.05 o 
   4   3   9       36.20       31.44      1.56 o 
   5   3   9      107.68      102.43      4.71 o 
   6   3   9      151.31      136.67      5.46 o 
   7   3   9       38.65       35.72      4.04 o 
   8   3   9       47.02       40.67      6.15 o 
   0   4   9      161.71      137.37      5.42 o 
   1   4   9      115.28       87.90      2.74 o 
   2   4   9      720.89      748.19      6.01 o 
   3   4   9      156.57      175.00      4.51 o 
   4   4   9       26.95       27.55      1.48 o 
   5   4   9       46.94       39.72      2.08 o 
   6   4   9      117.06      102.50      4.80 o 
   7   4   9      104.90       88.81      7.39 o 
   8   4   9       39.85       25.84      4.97 o 
   1   5   9       30.59       42.14      2.73 o 
   2   5   9        0.58        7.09      1.92 o 
   3   5   9       60.26       60.10      2.20 o 
   4   5   9       15.14       14.95      1.63 o 
   5   5   9        0.30        4.00      1.56 o 
   6   5   9      523.12      512.90     11.21 o 
   7   5   9       40.58       41.77      5.43 o 
   8   5   9        7.78       12.00      3.94 o 
   0   6   9      176.03      168.43      5.80 o 
   1   6   9       48.02       37.58      2.76 o 
   2   6   9      192.56      172.02      4.35 o 
   3   6   9        0.93        4.00      2.16 o 
   4   6   9       52.94       56.27      2.78 o 
   5   6   9      205.25      203.79      4.42 o 
   6   6   9      156.15      163.12      9.13 o 
   7   6   9       48.78       42.42      5.46 o 
   8   6   9        9.03        9.15      3.51 o 
   1   7   9       23.68       18.63      2.68 o 
   2   7   9       50.00       53.95      3.29 o 
   3   7   9      202.25      203.42      4.68 o 
   4   7   9      126.12      135.09      4.49 o 
   5   7   9       16.34       12.34      2.80 o 
   6   7   9      126.07      137.52      8.96 o 
   7   7   9       46.89       43.25      7.04 o 
   0   8   9        2.23        3.81      3.79 o 
   1   8   9      209.13      199.47      4.90 o 
   2   8   9       17.62       26.28      2.78 o 
   3   8   9        2.12        7.90      2.50 o 
   4   8   9        9.33        9.06      2.10 o 
   5   8   9       33.28       33.78      3.17 o 
   6   8   9       73.50       66.42      6.41 o 
   7   8   9       11.14       10.88      4.94 o 
   1   9   9       56.51       53.90      3.82 o 
   2   9   9        0.28        7.21      2.78 o 
   3   9   9       30.64       26.65      2.48 o 
   4   9   9        0.03        3.96      2.21 o 
   5   9   9       34.40       44.00      3.68 o 
   6   9   9       22.41       21.78      5.40 o 
   7   9   9       22.79       20.77      5.71 o 
   0  10   9       17.25       24.17      4.58 o 
   1  10   9       64.61       56.01      3.64 o 
   2  10   9      163.65      149.79      4.61 o 
   3  10   9        3.62        8.14      2.48 o 
   4  10   9       26.81       25.72      3.27 o 
   5  10   9        2.02        6.88      3.00 o 
   6  10   9       62.46       82.25      7.64 o 
   7  10   9       11.92       12.89      4.32 o 
   1  11   9        7.42        5.88      2.39 o 
   2  11   9        7.15        7.04      2.41 o 
   3  11   9        0.36        7.28      3.23 o 
   4  11   9       54.02       56.04      4.73 o 
   5  11   9       61.93       57.12      4.79 o 
   6  11   9        0.05        6.22      3.94 o 
   0  12   9      286.32      293.99      9.34 o 
   1  12   9       15.93       18.75      2.78 o 
   2  12   9      156.76      170.54      5.01 o 
   3  12   9        0.35        4.92      3.16 o 
   4  12   9       51.89       52.82      4.83 o 
   5  12   9       24.82       20.79      5.28 o 
   6  12   9       34.35       44.92      7.41 o 
   1  13   9        0.68        3.98      2.49 o 
   2  13   9        3.09        6.73      3.15 o 
   3  13   9        0.93        5.43      2.88 o 
   4  13   9       60.34       71.40      5.61 o 
   5  13   9       35.97       28.81      5.42 o 
   0  14   9       43.51       35.57      7.34 o 
   1  14   9       10.73        9.40      2.90 o 
   2  14   9      102.88      114.37      6.76 o 
   3  14   9       33.58       48.08      5.06 o 
   4  14   9       10.44       16.39      3.92 o 
   1  15   9       25.19       20.55      3.37 o 
   2  15   9       36.47       40.25      5.24 o 
   3  15   9      132.46      169.63     11.97 o 
   0  16   9      762.42      905.24     20.30 o 
   1  16   9       12.89       14.70      3.27 o 
   2  16   9      265.41      330.98     19.44 o 
   0   0  10     1506.43     1745.56     19.55 o 
   1   0  10      184.71      196.62      8.25 o 
   2   0  10     1413.59     1410.20     12.57 o 
   3   0  10      189.21      192.78      7.75 o 
   4   0  10     1035.06     1172.49     59.20 o 
   5   0  10       18.64       23.91      5.37 o 
   6   0  10       19.52       23.74      4.69 o 
   7   0  10       39.85       43.95      6.04 o 
   8   0  10        1.53        3.94      3.84 o 
   1   1  10     3007.23     3071.36     18.19 o 
   2   1  10        3.70        4.90      1.06 o 
   3   1  10      661.99      657.48     13.48 o 
   4   1  10      271.35      289.11      6.73 o 
   5   1  10       88.98       95.22      5.45 o 
   6   1  10        0.79        1.85      2.78 o 
   7   1  10        5.98        8.63      2.69 o 
   8   1  10       43.70       49.64      4.60 o 
   0   2  10     4480.12     4797.37     63.27 o 
   1   2  10      125.46      113.25      3.04 o 
   2   2  10      375.00      347.45      3.84 o 
   3   2  10       12.22       13.92      2.04 o 
   4   2  10      135.20      157.47      6.05 o 
   5   2  10       64.95       72.68      4.66 o 
   6   2  10       97.31       93.69      4.88 o 
   7   2  10        2.92        5.04      2.69 o 
   8   2  10      204.43      211.81     10.55 o 
   1   3  10       43.27       55.12      2.42 o 
   2   3  10       79.59       75.27      2.45 o 
   3   3  10        3.99        5.95      1.39 o 
   4   3  10       96.42      100.89      4.27 o 
   5   3  10       53.83       58.72      4.24 o 
   6   3  10       63.59       66.80      4.43 o 
   7   3  10        3.63        7.38      2.99 o 
   8   3  10       10.68       11.63      3.48 o 
   0   4  10       42.52       34.34      3.40 o 
   1   4  10       42.73       42.10      2.31 o 
   2   4  10       53.04       52.81      2.20 o 
   3   4  10      149.42      152.32      3.95 o 
   4   4  10     1052.94     1057.65     12.94 o 
   5   4  10       24.96       23.93      3.29 o 
   6   4  10        0.24        6.31      2.06 o 
   7   4  10      169.91      179.56      9.90 o 
   8   4  10      264.21      243.59     20.05 o 
   1   5  10        8.79       11.13      2.02 o 
   2   5  10       33.49       30.27      2.18 o 
   3   5  10       10.28        9.84      1.51 o 
   4   5  10        0.02        5.40      1.45 o 
   5   5  10      214.72      211.07      6.21 o 
   6   5  10        2.17        6.41      2.87 o 
   7   5  10      228.44      225.85     12.13 o 
   8   5  10       75.62       65.97      7.11 o 
   0   6  10      656.06      585.27     10.66 o 
   1   6  10      247.75      246.33      5.13 o 
   2   6  10       65.54       58.41      3.15 o 
   3   6  10       89.40       73.52      5.05 o 
   4   6  10      293.48      317.79      5.67 o 
   5   6  10       20.02       19.39      2.78 o 
   6   6  10       41.07       41.08      6.08 o 
   7   6  10       10.84       17.30      4.08 o 
   8   6  10        7.56        8.74      3.93 o 
   1   7  10       58.96       65.93      3.45 o 
   2   7  10       48.78       48.94      3.18 o 
   3   7  10      455.00      435.43      9.60 o 
   4   7  10       13.30       14.08      2.23 o 
   5   7  10      192.36      189.81      6.85 o 
   6   7  10        0.77        6.16      4.15 o 
   7   7  10       16.01       15.69      4.40 o 
   0   8  10      215.85      210.10      7.28 o 
   1   8  10      279.14      254.46      5.66 o 
   2   8  10       77.60       80.00      3.97 o 
   3   8  10        7.27        7.73      2.58 o 
   4   8  10        5.04       10.13      1.98 o 
   5   8  10        1.60        4.60      4.18 o 
   6   8  10        1.07        6.08      4.31 o 
   7   8  10       11.25       14.01      4.14 o 
   1   9  10     1527.09     1408.45     11.62 o 
   2   9  10       80.05       74.52      3.78 o 
   3   9  10        0.69        8.33      2.40 o 
   4   9  10      263.01      243.32      6.21 o 
   5   9  10      107.19      133.07      7.71 o 
   6   9  10        1.15        5.18      4.22 o 
   7   9  10        4.28       11.03      3.88 o 
   0  10  10       38.67       60.13      5.21 o 
   1  10  10       18.15       21.39      2.82 o 
   2  10  10        1.03        5.20      2.61 o 
   3  10  10        0.48        4.63      2.31 o 
   4  10  10       45.71       40.25      4.07 o 
   5  10  10       98.96      111.57      7.40 o 
   6  10  10       87.00       94.07      9.47 o 
   1  11  10       36.86       39.57      3.33 o 
   2  11  10       48.96       46.59      3.33 o 
   3  11  10      482.77      469.21      8.39 o 
   4  11  10        2.20        5.48      3.03 o 
   5  11  10       21.75       18.92      5.05 o 
   6  11  10       98.59      102.49      8.53 o 
   0  12  10      855.42      741.41     15.63 o 
   1  12  10       12.70       11.41      2.91 o 
   2  12  10      109.40       93.86      4.06 o 
   3  12  10       54.98       50.70      4.47 o 
   4  12  10      161.31      143.71      6.57 o 
   5  12  10        1.46       13.74      4.54 o 
   1  13  10       24.50       20.00      2.79 o 
   2  13  10       14.69       14.24      3.07 o 
   3  13  10       20.45       22.27      3.96 o 
   4  13  10      107.51      110.55      6.32 o 
   5  13  10        1.65        8.10      5.08 o 
   0  14  10      420.62      407.90     15.92 o 
   1  14  10        5.32        7.40      2.87 o 
   2  14  10      417.77      428.76     12.05 o 
   3  14  10       12.55       10.58      3.36 o 
   4  14  10      103.30      124.49      7.96 o 
   1  15  10       31.38       23.53      4.20 o 
   2  15  10        8.54       10.27      3.51 o 
   3  15  10       43.28       44.87      5.11 o 
   0  16  10        8.13        6.91      4.91 o 
   1  16  10       10.50       21.58      4.80 o 
   1   1  11       95.27      104.58      2.84 o 
   2   1  11      296.67      344.50      4.54 o 
   3   1  11        8.25        6.55      0.99 o 
   4   1  11       40.00       36.93      3.71 o 
   5   1  11       22.98       33.81      3.80 o 
   6   1  11       17.05       17.98      3.93 o 
   7   1  11       18.46       20.81      3.26 o 
   8   1  11        1.42        5.67      3.15 o 
   0   2  11     1006.66     1043.53     38.83 o 
   1   2  11      370.77      349.54      7.83 o 
   2   2  11        0.13        3.24      0.87 o 
   3   2  11       41.66       44.60      1.76 o 
   4   2  11       30.41       32.45      3.72 o 
   5   2  11       24.57       24.92      3.02 o 
   6   2  11      132.81      141.87      5.98 o 
   7   2  11       64.95       61.72      4.59 o 
   8   2  11       65.96       61.65      5.76 o 
   1   3  11      201.95      186.55      4.03 o 
   2   3  11        0.00        3.31      1.08 o 
   3   3  11      157.78      147.95      2.77 o 
   4   3  11       81.67       77.15      5.10 o 
   5   3  11      124.05      118.04      5.76 o 
   6   3  11      967.12     1018.87     21.89 o 
   7   3  11      131.74      138.89      7.37 o 
   8   3  11       40.74       35.74      5.58 o 
   0   4  11      191.98      169.30      7.55 o 
   1   4  11        0.50        4.26      2.29 o 
   2   4  11      327.86      293.17      5.32 o 
   3   4  11      275.85      268.27      5.92 o 
   4   4  11       71.88       70.24      2.91 o 
   5   4  11       92.47       83.55      4.95 o 
   6   4  11       64.61       68.63      4.68 o 
   7   4  11      108.76      117.85      8.75 o 
   8   4  11       81.79       76.89      7.60 o 
   1   5  11      135.69      139.83      4.20 o 
   2   5  11      574.43      566.67      7.56 o 
   3   5  11       18.13       13.18      1.60 o 
   4   5  11      380.39      379.10      6.23 o 
   5   5  11       45.06       37.62      3.68 o 
   6   5  11      152.26      153.12      6.96 o 
   7   5  11      213.97      212.90     11.04 o 
   8   5  11        0.51        9.53      4.35 o 
   0   6  11      930.81      883.53     14.98 o 
   1   6  11       10.59        7.67      2.64 o 
   2   6  11       49.52       41.72      3.09 o 
   3   6  11      799.98      785.72      8.20 o 
   4   6  11        1.63        5.58      1.84 o 
   5   6  11      156.92      155.46      6.45 o 
   6   6  11        2.06        8.25      4.17 o 
   7   6  11       50.51       53.37      6.48 o 
   1   7  11      413.82      405.66      6.44 o 
   2   7  11     1449.74     1495.67     11.68 o 
   3   7  11      197.34      176.28      4.82 o 
   4   7  11      393.49      376.15      6.63 o 
   5   7  11      146.27      142.22      6.53 o 
   6   7  11      239.48      238.31     12.57 o 
   7   7  11        0.84        6.12      3.71 o 
   0   8  11     1001.74      973.13     16.18 o 
   1   8  11      626.80      559.46      7.58 o 
   2   8  11      112.86       94.46      4.04 o 
   3   8  11       70.43       53.79      2.98 o 
   4   8  11       67.06       63.54      3.14 o 
   5   8  11       98.30       82.35      6.69 o 
   6   8  11      106.96      107.71      9.07 o 
   7   8  11       42.86       41.53      8.07 o 
   1   9  11       31.51       40.74      3.44 o 
   2   9  11       22.99       40.25      3.33 o 
   3   9  11      311.72      284.14      5.66 o 
   4   9  11      241.32      258.92      6.00 o 
   5   9  11       43.53       51.49      8.05 o 
   6   9  11        4.83       10.57      5.22 o 
   0  10  11       35.52       23.92      4.51 o 
   1  10  11      629.47      560.33     11.06 o 
   2  10  11      213.09      176.88      5.05 o 
   3  10  11        3.66        8.75      2.48 o 
   4  10  11      212.78      242.35      7.03 o 
   5  10  11      227.86      247.08     11.61 o 
   6  10  11       84.48       90.18      7.93 o 
   1  11  11       25.76       21.63      3.65 o 
   2  11  11      364.57      327.91      7.00 o 
   3  11  11        0.74        5.95      2.72 o 
   4  11  11      455.51      432.40     14.51 o 
   5  11  11       88.76       88.46      9.32 o 
   6  11  11      304.38      309.00     13.99 o 
   0  12  11       17.29       14.42      4.81 o 
   1  12  11       89.09       74.40      4.16 o 
   2  12  11        2.98        6.93      2.63 o 
   3  12  11       60.01       52.31      4.70 o 
   4  12  11       17.90       22.66      3.61 o 
   5  12  11      211.51      230.67     12.43 o 
   1  13  11        0.20        5.78      2.43 o 
   2  13  11       11.76       16.64      3.20 o 
   3  13  11        2.33        7.32      3.16 o 
   4  13  11       37.23       36.47      4.29 o 
   0  14  11        4.79        6.49      3.15 o 
   1  14  11       24.99       20.60      3.30 o 
   2  14  11      123.54      102.48      7.70 o 
   3  14  11       61.77       51.55      6.48 o 
   4  14  11       19.07       20.70      4.16 o 
   1  15  11        0.48        8.97      2.97 o 
   2  15  11       11.71       10.84      4.03 o 
   0   0  12      807.87      852.39     29.67 o 
   1   0  12      258.44      243.98      5.21 o 
   2   0  12      247.42      236.61      7.66 o 
   3   0  12      221.27      205.74      5.80 o 
   4   0  12      756.84      751.18     39.63 o 
   5   0  12       31.81       34.73      5.36 o 
   6   0  12       47.24       49.97      6.00 o 
   7   0  12        6.07       10.90      4.15 o 
   8   0  12      302.83      329.65     17.21 o 
   1   1  12     2195.79     2225.62     21.78 o 
   2   1  12        1.54        3.84      1.19 o 
   3   1  12     1322.12     1331.79     16.26 o 
   4   1  12        2.35        6.54      3.20 o 
   5   1  12       31.86       36.53      3.71 o 
   6   1  12       12.37       10.09      3.08 o 
   7   1  12        0.83        4.27      3.23 o 
   8   1  12      121.14      124.75      6.49 o 
   0   2  12     1164.26     1094.34     11.85 o 
   1   2  12        0.20        2.23      1.45 o 
   2   2  12      250.79      245.85      5.11 o 
   3   2  12       51.33       44.42      2.34 o 
   4   2  12      156.14      157.96      6.18 o 
   5   2  12        2.06        4.37      3.11 o 
   6   2  12       91.20       91.93      5.32 o 
   7   2  12       59.39       61.74      4.73 o 
   8   2  12       92.44       90.96      6.83 o 
   1   3  12      172.77      144.85      4.37 o 
   2   3  12        4.37        5.92      1.29 o 
   3   3  12       24.54       24.87      1.97 o 
   4   3  12      225.78      213.45      7.16 o 
   5   3  12       11.78       11.73      2.83 o 
   6   3  12      223.84      233.69      7.56 o 
   7   3  12       49.20       40.34      4.83 o 
   8   3  12      112.46      100.94      8.25 o 
   0   4  12      498.20      415.52      9.14 o 
   1   4  12      248.65      247.85      5.17 o 
   2   4  12        1.16        5.72      1.71 o 
   3   4  12        3.33        3.65      1.31 o 
   4   4  12      539.28      543.00     12.76 o 
   5   4  12      743.99      776.21     10.85 o 
   6   4  12      203.56      218.67      7.44 o 
   7   4  12        2.16        5.77      3.75 o 
   1   5  12      503.54      494.22      7.31 o 
   2   5  12      124.35      116.06      3.95 o 
   3   5  12        0.21        4.30      1.71 o 
   4   5  12      994.99     1006.80     14.12 o 
   5   5  12      873.57      898.36     19.73 o 
   6   5  12      251.32      259.34     11.84 o 
   7   5  12       55.90       50.77      6.57 o 
   0   6  12     3544.84     3509.19     46.93 o 
   1   6  12      399.25      370.13      6.22 o 
   2   6  12     1552.71     1519.19     12.64 o 
   3   6  12        0.55        5.43      2.40 o 
   4   6  12      139.49      142.20      4.10 o 
   5   6  12       51.39       45.34      4.07 o 
   6   6  12        2.66        7.01      3.91 o 
   7   6  12        5.70        8.24      4.70 o 
   1   7  12     2099.26     2025.50     14.03 o 
   2   7  12     1183.11     1183.01     11.41 o 
   3   7  12        9.82       16.60      2.51 o 
   4   7  12        1.07        2.76      1.66 o 
   5   7  12      219.04      208.15      7.71 o 
   6   7  12        0.20       10.09      5.13 o 
   7   7  12       68.17       62.61      9.28 o 
   0   8  12      800.17      813.08     16.34 o 
   1   8  12      932.83      905.19     11.57 o 
   2   8  12       43.02       55.14      3.60 o 
   3   8  12       21.35       35.08      3.13 o 
   4   8  12        2.66        5.41      2.21 o 
   5   8  12        3.39        6.06      4.23 o 
   6   8  12       20.20       32.41      7.74 o 
   7   8  12        1.63        8.53      3.80 o 
   1   9  12      174.23      204.91      6.24 o 
   2   9  12      976.85      971.11     13.30 o 
   3   9  12     2020.59     2052.61     22.30 o 
   4   9  12      731.00      755.36     10.81 o 
   5   9  12       63.56       64.26      6.57 o 
   6   9  12        3.51       10.05      4.93 o 
   0  10  12      733.03      652.87     25.13 o 
   1  10  12      118.64      100.29      4.41 o 
   2  10  12      771.63      768.96     11.15 o 
   3  10  12      552.91      582.99      9.43 o 
   4  10  12       86.06       88.67      4.90 o 
   5  10  12        0.00        7.02      5.15 o 
   6  10  12       37.85       26.49      6.18 o 
   1  11  12      455.55      401.94      7.92 o 
   2  11  12       72.30       72.28      3.94 o 
   3  11  12      109.79      109.20      4.97 o 
   4  11  12       37.44       35.80      3.91 o 
   5  11  12       85.57       77.15      7.02 o 
   0  12  12      269.18      234.77      8.39 o 
   1  12  12       50.43       50.21      3.62 o 
   2  12  12       16.50       15.00      3.08 o 
   3  12  12       36.57       39.33      4.45 o 
   4  12  12       28.97       27.71      5.01 o 
   5  12  12       97.51       86.81      7.41 o 
   1  13  12       10.29       12.71      2.67 o 
   2  13  12        3.15        5.51      2.76 o 
   3  13  12       58.35       50.93      4.78 o 
   4  13  12      177.00      164.66      9.95 o 
   0  14  12        2.43        5.72      3.35 o 
   1  14  12        0.13        4.34      2.65 o 
   2  14  12        4.36        9.83      3.50 o 
   3  14  12        1.44        7.03      3.63 o 
   1  15  12        7.66        8.26      3.50 o 
   2  15  12        1.97        6.99      2.98 o 
   1   1  13        0.57        3.62      1.81 o 
   2   1  13      156.11      157.96      5.53 o 
   3   1  13       21.40       20.96      2.53 o 
   4   1  13      100.12      106.73      5.72 o 
   5   1  13      116.22      114.94      5.57 o 
   6   1  13        3.85        8.33      3.24 o 
   7   1  13      163.27      173.86      6.86 o 
   8   1  13      285.12      276.85     13.06 o 
   0   2  13     1083.28     1036.34     29.75 o 
   1   2  13      118.64      109.89      4.52 o 
   2   2  13      717.13      732.88      9.19 o 
   3   2  13      843.93      837.38      8.62 o 
   4   2  13       32.59       24.80      3.56 o 
   5   2  13      327.27      347.71     11.04 o 
   6   2  13      127.88      139.52      6.55 o 
   7   2  13      564.57      602.05     17.53 o 
   1   3  13      142.27      147.99      5.13 o 
   2   3  13      118.35      116.90      3.64 o 
   3   3  13      218.40      208.10      4.00 o 
   4   3  13      307.05      300.87      8.48 o 
   5   3  13      111.85      122.12      5.76 o 
   6   3  13       39.49       44.37      4.08 o 
   7   3  13      527.79      586.66     15.22 o 
   0   4  13      209.21      173.68      6.74 o 
   1   4  13       39.06       37.28      2.91 o 
   2   4  13      558.95      552.56      6.93 o 
   3   4  13      402.72      376.29      6.95 o 
   4   4  13      647.59      654.54     11.88 o 
   5   4  13       15.57       14.41      3.24 o 
   6   4  13       38.58       44.48      4.35 o 
   7   4  13      128.06      135.74      9.15 o 
   1   5  13      754.36      764.69      8.54 o 
   2   5  13       29.36       31.81      2.94 o 
   3   5  13      199.34      190.77      4.77 o 
   4   5  13      108.15      111.99      5.73 o 
   5   5  13       13.12       15.68      4.09 o 
   6   5  13        1.13        8.06      3.70 o 
   7   5  13      108.00      106.77      8.88 o 
   0   6  13      802.79      798.30     12.64 o 
   1   6  13       52.65       51.35      3.61 o 
   2   6  13      827.28      809.96      8.80 o 
   3   6  13     2481.29     2461.39     36.35 o 
   4   6  13      563.48      580.08     20.00 o 
   5   6  13       32.21       35.88      3.75 o 
   6   6  13        9.78       11.94      4.58 o 
   7   6  13        5.07        5.99      3.46 o 
   1   7  13      219.29      222.29      5.42 o 
   2   7  13       24.91       23.68      2.87 o 
   3   7  13      213.16      196.14      6.51 o 
   4   7  13       29.19       31.21      2.86 o 
   5   7  13        0.96        5.22      4.10 o 
   6   7  13      252.60      247.21     12.77 o 
   7   7  13      214.35      228.60     18.40 o 
   0   8  13     2633.67     2631.71     35.58 o 
   1   8  13      421.37      405.31      7.52 o 
   2   8  13      329.39      312.16      7.46 o 
   3   8  13      115.89      106.34      4.07 o 
   4   8  13      103.66       98.08      5.28 o 
   5   8  13       51.67       42.10      5.69 o 
   6   8  13       44.50       53.00      7.53 o 
   1   9  13     1235.31     1244.77     11.17 o 
   2   9  13        1.57       11.13      2.99 o 
   3   9  13        5.86       10.88      2.65 o 
   4   9  13      147.46      162.39      6.81 o 
   5   9  13        0.61       13.09      4.98 o 
   6   9  13       81.19       73.28      8.36 o 
   0  10  13      223.27      231.02      9.12 o 
   1  10  13      385.29      352.09      9.92 o 
   2  10  13      188.22      191.35      5.51 o 
   3  10  13      102.14      100.11      4.65 o 
   4  10  13      375.18      369.08     13.87 o 
   5  10  13      161.00      145.24      8.80 o 
   6  10  13        0.47        6.76      4.78 o 
   1  11  13        0.13        5.25      2.75 o 
   2  11  13       56.36       40.90      3.49 o 
   3  11  13       24.74       30.60      3.44 o 
   4  11  13       31.01       28.34      5.73 o 
   5  11  13      358.21      398.93     13.57 o 
   0  12  13       21.51       19.29      4.01 o 
   1  12  13        2.79        4.42      2.53 o 
   2  12  13      126.60      136.73      6.14 o 
   3  12  13        2.73        8.25      3.39 o 
   4  12  13      257.70      301.08     12.03 o 
   1  13  13        1.88        7.90      2.91 o 
   2  13  13       75.90       70.18      4.78 o 
   3  13  13        0.44        3.43      3.16 o 
   4  13  13       10.05       10.79      4.60 o 
   0  14  13      125.38      136.22      7.68 o 
   1  14  13       18.88       19.22      3.48 o 
   2  14  13       14.83       12.21      3.56 o 
   3  14  13        0.30        5.51      3.17 o 
   1  15  13       12.55       14.64      4.07 o 
   0   0  14        0.43        1.48      3.63 o 
   1   0  14      170.53      138.04      6.60 o 
   2   0  14       16.26       12.41      2.10 o 
   3   0  14        6.91        8.73      3.62 o 
   4   0  14        0.65        2.08      3.51 o 
   5   0  14     2309.79     2532.52     55.49 o 
   6   0  14     1507.04     1596.30     55.02 o 
   7   0  14      763.62      779.22     17.06 o 
   1   1  14      117.40      136.96      4.87 o 
   2   1  14      173.98      166.49      3.49 o 
   3   1  14        3.24        4.22      1.09 o 
   4   1  14       41.35       43.25      4.33 o 
   5   1  14      159.22      172.94      7.09 o 
   6   1  14       22.42       25.84      4.31 o 
   7   1  14        3.41        7.25      3.19 o 
   0   2  14       49.95       48.67      5.10 o 
   1   2  14      469.96      451.46      7.15 o 
   2   2  14      338.73      335.31      4.91 o 
   3   2  14      460.74      446.53     11.67 o 
   4   2  14       25.56       28.97      4.60 o 
   5   2  14       18.00       25.24      3.87 o 
   6   2  14      385.50      388.99     10.06 o 
   7   2  14       50.84       43.71      5.12 o 
   1   3  14      354.98      335.01      6.75 o 
   2   3  14     1623.83     1559.38     11.86 o 
   3   3  14      580.67      557.81      7.82 o 
   4   3  14      173.39      186.02      7.21 o 
   5   3  14       15.41       15.32      4.13 o 
   6   3  14        9.18       10.07      3.09 o 
   7   3  14        0.33       10.72      4.26 o 
   0   4  14       10.31       24.10      4.72 o 
   1   4  14     1571.00     1541.91     12.59 o 
   2   4  14      805.39      761.44     11.04 o 
   3   4  14      473.89      480.98      7.42 o 
   4   4  14      222.48      227.76      7.31 o 
   5   4  14      420.29      454.79     11.71 o 
   6   4  14       22.70       30.97      4.37 o 
   7   4  14       13.71       13.39      4.97 o 
   1   5  14      510.89      495.35      7.34 o 
   2   5  14     1424.74     1372.51     17.90 o 
   3   5  14      113.46      110.73      4.06 o 
   4   5  14      115.67      131.06      6.50 o 
   5   5  14      413.29      403.17     12.81 o 
   6   5  14       35.88       38.00      4.89 o 
   7   5  14        2.66        8.09      4.42 o 
   0   6  14     2345.95     2373.56     22.69 o 
   1   6  14        3.45        9.27      3.02 o 
   2   6  14     1546.42     1566.39     16.79 o 
   3   6  14       43.73       43.86      2.91 o 
   4   6  14       41.25       41.06      4.16 o 
   5   6  14       66.92       61.02      4.67 o 
   6   6  14        0.84        7.86      3.74 o 
   7   6  14       28.05       18.23      4.98 o 
   1   7  14      250.58      243.20      5.92 o 
   2   7  14      615.10      609.43      9.49 o 
   3   7  14        0.92        4.89      2.25 o 
   4   7  14      189.82      194.51      6.62 o 
   5   7  14      414.42      432.50     10.26 o 
   6   7  14      141.63      129.85      9.69 o 
   0   8  14      193.55      199.41      8.20 o 
   1   8  14      469.01      446.63      8.17 o 
   2   8  14       35.22       30.84      3.17 o 
   3   8  14       56.65       50.60      3.31 o 
   4   8  14      336.99      356.92      9.56 o 
   5   8  14      469.64      491.58     18.30 o 
   6   8  14      151.81      165.21     10.97 o 
   1   9  14      298.76      302.39      7.57 o 
   2   9  14       29.82       32.35      3.17 o 
   3   9  14       26.21       24.19      3.16 o 
   4   9  14       72.43       80.54      5.86 o 
   5   9  14        6.21        9.97      4.80 o 
   6   9  14      532.67      559.38     20.21 o 
   0  10  14       54.07       64.66      6.20 o 
   1  10  14        4.99        9.14      2.81 o 
   2  10  14       17.14       11.69      2.66 o 
   3  10  14       21.38       29.71      3.37 o 
   4  10  14       25.47       32.39      5.45 o 
   5  10  14       76.23       90.34      7.86 o 
   1  11  14       99.13       88.37      4.47 o 
   2  11  14       68.99       62.58      3.83 o 
   3  11  14      152.76      120.23      5.52 o 
   4  11  14       13.89        6.62      5.84 o 
   5  11  14        0.29        6.34      4.86 o 
   0  12  14       10.43        9.51      3.79 o 
   1  12  14       16.17       11.84      2.82 o 
   2  12  14       37.24       36.60      3.98 o 
   3  12  14      210.82      246.40      8.45 o 
   4  12  14       13.30       10.07      5.09 o 
   1  13  14        4.52       11.28      3.80 o 
   2  13  14       89.32       94.62      5.17 o 
   3  13  14       80.37      103.10      5.94 o 
   0  14  14       56.37       37.07      5.45 o 
   1  14  14       53.84       78.10      6.70 o 
   2  14  14       45.96       34.25      4.23 o 
   1   1  15       65.26       54.73      3.71 o 
   2   1  15      132.00      124.01      3.65 o 
   3   1  15      826.72      777.69     10.42 o 
   4   1  15      916.64      955.68     12.31 o 
   5   1  15      807.84      815.60     15.01 o 
   6   1  15       16.33       16.94      3.69 o 
   7   1  15      406.15      432.94     10.12 o 
   0   2  15       27.92       26.29      5.00 o 
   1   2  15      189.67      169.30      4.74 o 
   2   2  15       33.95       33.15      3.00 o 
   3   2  15      484.55      474.51     10.02 o 
   4   2  15      848.79      885.49     20.33 o 
   5   2  15       34.85       41.20      4.63 o 
   6   2  15       78.23       92.01      5.95 o 
   7   2  15       93.99       90.62      8.19 o 
   1   3  15     3388.65     3316.21     29.25 o 
   2   3  15       41.86       39.81      3.35 o 
   3   3  15        0.86        4.47      1.56 o 
   4   3  15      189.15      180.56      6.89 o 
   5   3  15       53.64       58.96      4.81 o 
   6   3  15        4.90        9.56      3.29 o 
   7   3  15       50.10       49.69      5.17 o 
   0   4  15     5082.02     5227.33     35.74 o 
   1   4  15        5.79        6.16      2.92 o 
   2   4  15      454.03      452.85      7.57 o 
   3   4  15       21.77       18.58      2.70 o 
   4   4  15       32.01       22.17      3.82 o 
   5   4  15        0.66        4.97      2.98 o 
   6   4  15        1.80        6.94      3.28 o 
   7   4  15        1.58        4.66      3.51 o 
   1   5  15      424.58      404.14      7.39 o 
   2   5  15      325.55      313.76      6.34 o 
   3   5  15      431.87      444.42      7.21 o 
   4   5  15      246.85      246.75      8.35 o 
   5   5  15       52.19       50.18      4.79 o 
   6   5  15       43.42       43.16      5.74 o 
   7   5  15        7.76       17.82      5.62 o 
   0   6  15     1817.13     1726.83     25.89 o 
   1   6  15       91.23       86.39      4.26 o 
   2   6  15        1.41        6.32      2.40 o 
   3   6  15      542.48      510.28      8.51 o 
   4   6  15       31.69       27.31      3.79 o 
   5   6  15       10.32        8.42      3.00 o 
   6   6  15       19.66       20.12      5.04 o 
   1   7  15      256.49      241.10      6.27 o 
   2   7  15      111.84      123.60      5.01 o 
   3   7  15      450.82      461.23      8.17 o 
   4   7  15      767.35      756.12     15.06 o 
   5   7  15      368.66      376.66     13.22 o 
   6   7  15        0.00        8.62      4.19 o 
   0   8  15      791.44      785.86     13.11 o 
   1   8  15       15.94       15.42      3.07 o 
   2   8  15      832.49      829.74     11.97 o 
   3   8  15        8.19        6.40      2.43 o 
   4   8  15      544.51      554.88     11.67 o 
   5   8  15        7.38       11.61      4.64 o 
   6   8  15       63.79       54.79      7.87 o 
   1   9  15      194.26      198.64      5.70 o 
   2   9  15       25.59       30.60      3.79 o 
   3   9  15       98.46       99.91      4.14 o 
   4   9  15       19.04       19.01      4.56 o 
   5   9  15       25.21       31.11      6.21 o 
   0  10  15      123.06      115.05      6.73 o 
   1  10  15       66.04       64.51      4.07 o 
   2  10  15        0.00        5.89      2.60 o 
   3  10  15       31.54       23.95      3.06 o 
   4  10  15       76.76       76.48      7.03 o 
   5  10  15       26.20       32.04      7.03 o 
   1  11  15       19.90       14.87      3.03 o 
   2  11  15       70.46       73.74      4.23 o 
   3  11  15        0.45        8.25      3.17 o 
   4  11  15      142.39      168.45      9.84 o 
   0  12  15      491.71      509.34     15.09 o 
   1  12  15       30.89       49.85      4.23 o 
   2  12  15      212.26      214.10      6.57 o 
   3  12  15       87.29       86.42     10.03 o 
   4  12  15       20.99       20.01      5.61 o 
   1  13  15      316.05      391.52     12.14 o 
   2  13  15        0.08        8.78      3.50 o 
   3  13  15       28.22       14.61      4.73 o 
   0  14  15       33.06       30.34      6.19 o 
   1  14  15      125.47      149.60      6.96 o 
   0   0  16      165.66      167.17      9.73 o 
   1   0  16        7.24        8.09      4.11 o 
   2   0  16       25.67       30.38      3.81 o 
   3   0  16      947.39      918.56     26.63 o 
   4   0  16        3.23       11.50      5.64 o 
   5   0  16      287.63      297.52     11.47 o 
   6   0  16      183.50      182.83     12.24 o 
   7   0  16       81.52       76.14      7.33 o 
   1   1  16      206.44      219.27      5.06 o 
   2   1  16       18.53       22.44      2.45 o 
   3   1  16      410.15      416.85     10.74 o 
   4   1  16        2.48        5.13      3.45 o 
   5   1  16        1.28        3.58      3.41 o 
   6   1  16       44.18       35.80      4.90 o 
   7   1  16      103.71      100.15      5.80 o 
   0   2  16      245.08      219.35      8.81 o 
   1   2  16      244.64      204.74      5.45 o 
   2   2  16      317.76      312.49      6.33 o 
   3   2  16      224.05      196.26      6.94 o 
   4   2  16       10.74       13.64      4.06 o 
   5   2  16      195.97      199.19      7.35 o 
   6   2  16       79.14       71.52      5.42 o 
   7   2  16       74.56       61.70      5.58 o 
   1   3  16        5.66        5.48      2.56 o 
   2   3  16      181.00      179.56      5.88 o 
   3   3  16       89.32       82.09      4.15 o 
   4   3  16        4.83        7.03      3.15 o 
   5   3  16       48.92       61.44      5.12 o 
   6   3  16       17.01       16.94      3.80 o 
   7   3  16       59.89       62.15      5.93 o 
   0   4  16      528.75      543.79     12.71 o 
   1   4  16      895.79      840.30     11.34 o 
   2   4  16      161.61      159.40      5.01 o 
   3   4  16        1.29        7.29      2.48 o 
   4   4  16      260.29      278.96      8.40 o 
   5   4  16       98.62      101.80      5.80 o 
   6   4  16        1.72        5.38      3.12 o 
   1   5  16      370.40      352.15      7.47 o 
   2   5  16      738.47      718.28     10.80 o 
   3   5  16      359.68      349.39      8.00 o 
   4   5  16      122.78      126.24      6.21 o 
   5   5  16        0.58        3.73      3.03 o 
   6   5  16      222.85      240.99      9.51 o 
   0   6  16      307.55      315.20      9.93 o 
   1   6  16      178.29      174.25      5.08 o 
   2   6  16        1.46        7.00      2.66 o 
   3   6  16       62.17       52.61      3.96 o 
   4   6  16       99.53      118.48      7.18 o 
   5   6  16      196.24      212.09     10.14 o 
   6   6  16      223.18      210.48     11.30 o 
   1   7  16      155.40      157.16      5.32 o 
   2   7  16        4.35       10.02      3.01 o 
   3   7  16        3.52        8.54      2.86 o 
   4   7  16      150.27      152.24      6.54 o 
   5   7  16      165.96      167.01      8.90 o 
   6   7  16       90.99       81.89      8.83 o 
   0   8  16       69.58       58.30      5.66 o 
   1   8  16        0.22        4.79      2.82 o 
   2   8  16      594.05      566.35      8.73 o 
   3   8  16      208.13      185.95      7.22 o 
   4   8  16       57.17       66.20      5.90 o 
   5   8  16       89.08       91.02      8.09 o 
   1   9  16      115.14      127.08      7.71 o 
   2   9  16      125.76      127.78      4.89 o 
   3   9  16       60.00       59.65      4.59 o 
   4   9  16       77.26       79.49      6.03 o 
   5   9  16       24.94       20.01      5.54 o 
   0  10  16      348.39      338.96     10.17 o 
   1  10  16       47.46       59.09      4.73 o 
   2  10  16      211.24      216.68      6.84 o 
   3  10  16        0.33        6.72      3.49 o 
   4  10  16        2.56        3.29      4.34 o 
   1  11  16      190.83      170.61      6.18 o 
   2  11  16        0.04        2.79      2.31 o 
   3  11  16      154.29      176.41      8.14 o 
   4  11  16       61.03       82.46      8.06 o 
   0  12  16        0.00        4.81      3.94 o 
   1  12  16        6.51        8.68      2.77 o 
   2  12  16       21.32       16.86      3.20 o 
   3  12  16       64.44       73.62      6.79 o 
   1  13  16       11.55       17.91      3.72 o 
   2  13  16       32.42       31.33      4.44 o 
   1   1  17      863.74      765.91     10.45 o 
   2   1  17        1.71        8.79      2.27 o 
   3   1  17      111.26      120.03      6.59 o 
   4   1  17      104.53       98.39      6.09 o 
   5   1  17      226.24      245.17      9.72 o 
   6   1  17      237.99      233.52      8.71 o 
   0   2  17        3.59        2.20      3.63 o 
   1   2  17      430.91      391.02      7.47 o 
   2   2  17       11.11       14.43      3.03 o 
   3   2  17        0.90        7.13      3.08 o 
   4   2  17        0.51        9.14      4.09 o 
   5   2  17       89.37       85.65      5.61 o 
   6   2  17      110.37      110.04      6.62 o 
   1   3  17      135.44      148.17      5.88 o 
   2   3  17      226.22      201.61      5.20 o 
   3   3  17      919.82      898.39     17.77 o 
   4   3  17      128.15      122.80      6.98 o 
   5   3  17       82.57       83.80      6.20 o 
   6   3  17        0.16        8.56      3.56 o 
   0   4  17       63.14       65.14      6.56 o 
   1   4  17       77.41       69.92      4.66 o 
   2   4  17      226.04      242.83      6.39 o 
   3   4  17       49.40       47.38      4.93 o 
   4   4  17       14.43       14.04      4.06 o 
   5   4  17        6.99       10.32      3.24 o 
   6   4  17        7.99        9.63      3.49 o 
   1   5  17        6.69        6.06      2.32 o 
   2   5  17      202.34      189.83      5.89 o 
   3   5  17      260.16      253.40      9.49 o 
   4   5  17        8.28       11.12      3.41 o 
   5   5  17       54.93       65.43      5.79 o 
   6   5  17        0.00        7.89      3.87 o 
   0   6  17       47.22       49.50      5.39 o 
   1   6  17       91.71       87.83      4.67 o 
   2   6  17        1.98        6.37      2.66 o 
   3   6  17       51.10       52.31      4.87 o 
   4   6  17       33.01       40.06      4.53 o 
   5   6  17       41.96       35.54      4.98 o 
   6   6  17       12.85       16.94      5.61 o 
   1   7  17      186.10      185.42      5.47 o 
   2   7  17       17.97       15.64      2.78 o 
   3   7  17       10.03        8.09      2.67 o 
   4   7  17      142.23      131.77      6.71 o 
   5   7  17        4.47        8.43      3.61 o 
   0   8  17        1.74        3.44      4.48 o 
   1   8  17       10.87       13.79      3.23 o 
   2   8  17      115.37      124.22      5.36 o 
   3   8  17       46.11       39.10      3.91 o 
   4   8  17        6.76       13.22      3.93 o 
   5   8  17        7.41       15.42      5.29 o 
   1   9  17        9.69       15.27      3.11 o 
   2   9  17       26.99       22.06      3.20 o 
   3   9  17       37.46       39.89      4.02 o 
   4   9  17        5.64       13.95      4.11 o 
   0  10  17      155.97      146.27      8.01 o 
   1  10  17       12.12       12.78      2.89 o 
   2  10  17        0.08        2.88      2.45 o 
   3  10  17        3.54        8.18      4.14 o 
   4  10  17        9.41        9.97      4.66 o 
   1  11  17        4.48       10.79      2.98 o 
   2  11  17        0.98        7.24      2.67 o 
   3  11  17        1.70        7.09      3.83 o 
   0  12  17        9.79       16.95      4.74 o 
   1  12  17       16.08       15.22      3.02 o 
   2  12  17       16.04       24.56      3.69 o 
   0   0  18      242.61      234.22     11.82 o 
   1   0  18        5.50        5.40      3.52 o 
   2   0  18      660.24      574.32     10.77 o 
   3   0  18      918.61      876.23     35.98 o 
   4   0  18      132.40      134.87      9.48 o 
   5   0  18       63.54       60.44      6.83 o 
   6   0  18       14.42       15.08      5.83 o 
   1   1  18      519.37      481.75      9.70 o 
   2   1  18       68.50       56.94      3.45 o 
   3   1  18       15.61       17.25      4.63 o 
   4   1  18       65.84       68.13      6.19 o 
   5   1  18       63.70       51.17      4.71 o 
   6   1  18       39.39       32.34      4.53 o 
   0   2  18        3.45       14.04      3.83 o 
   1   2  18        5.25        6.62      2.25 o 
   2   2  18       50.10       54.57      3.53 o 
   3   2  18       70.32       51.81      5.01 o 
   4   2  18       83.32       84.83      6.15 o 
   5   2  18        1.78        7.67      3.56 o 
   6   2  18       27.03       24.05      4.47 o 
   1   3  18      913.09      819.52     10.60 o 
   2   3  18      117.34       94.07      4.77 o 
   3   3  18        0.01        6.10      3.68 o 
   4   3  18       80.25       69.84      5.63 o 
   5   3  18        6.14        9.25      3.70 o 
   6   3  18       24.12       21.08      4.21 o 
   0   4  18     1624.18     1526.03     19.99 o 
   1   4  18      100.71       88.98      5.05 o 
   2   4  18      778.09      761.03     11.01 o 
   3   4  18      132.33      120.31      6.36 o 
   4   4  18       20.71       22.39      4.28 o 
   5   4  18       28.28       18.39      4.15 o 
   6   4  18       19.77       18.76      4.18 o 
   1   5  18      367.60      377.69      7.88 o 
   2   5  18       65.76       63.04      4.26 o 
   3   5  18      473.98      478.59      9.75 o 
   4   5  18        2.55        9.35      3.10 o 
   5   5  18      327.41      329.02     12.20 o 
   0   6  18        0.18        4.45      3.87 o 
   1   6  18        0.41        6.58      2.43 o 
   2   6  18      153.18      147.05      5.77 o 
   3   6  18       91.63       91.87      6.23 o 
   4   6  18       99.12       83.34      6.14 o 
   5   6  18       71.08       80.14      7.16 o 
   1   7  18      155.54      171.65      5.43 o 
   2   7  18        4.02       11.37      2.89 o 
   3   7  18      114.13      122.22      7.19 o 
   4   7  18      283.74      297.66     10.63 o 
   5   7  18       10.52       16.52      4.69 o 
   0   8  18        2.41        8.63      4.25 o 
   1   8  18       17.18       17.31      3.07 o 
   2   8  18        1.26        3.49      2.84 o 
   3   8  18        7.72       17.35      3.92 o 
   4   8  18       11.21       18.01      4.61 o 
   1   9  18        0.73        9.73      3.08 o 
   2   9  18        8.71        7.01      2.51 o 
   3   9  18        2.21       13.08      4.09 o 
   4   9  18       79.56       73.54      6.65 o 
   0  10  18       92.09      117.90      8.37 o 
   1  10  18        3.28       10.29      2.96 o 
   2  10  18       24.78       24.92      3.56 o 
   3  10  18       15.92       16.76      4.75 o 
   1  11  18       21.78       16.00      3.15 o 
   2  11  18       17.02       16.56      4.08 o 
   0  12  18       67.14       62.54      6.43 o 
   1  12  18        0.05        3.87      2.73 o 
   1   1  19        0.68        5.70      2.68 o 
   2   1  19       11.01        6.76      2.14 o 
   3   1  19       22.03       15.66      3.63 o 
   4   1  19       79.67       72.43      5.30 o 
   5   1  19      224.86      207.25      8.23 o 
   6   1  19       16.71       17.92      3.61 o 
   0   2  19      675.36      621.71     17.45 o 
   1   2  19      351.28      311.46      6.92 o 
   2   2  19      150.85      129.95      5.06 o 
   3   2  19       97.70       97.55      6.48 o 
   4   2  19       77.57       82.67      7.31 o 
   5   2  19      116.64      113.37      6.96 o 
   1   3  19       33.06       22.40      3.33 o 
   2   3  19       29.29       22.91      3.61 o 
   3   3  19        4.70       12.15      3.81 o 
   4   3  19        0.80        4.12      3.62 o 
   5   3  19       13.10       12.51      3.58 o 
   0   4  19        0.42        7.11      3.81 o 
   1   4  19       83.17       71.00      4.87 o 
   2   4  19       45.92       45.47      4.10 o 
   3   4  19       19.46       17.29      3.91 o 
   4   4  19       62.07       53.11      5.23 o 
   5   4  19       28.30       30.44      5.24 o 
   1   5  19       14.09       11.26      2.83 o 
   2   5  19       29.71       20.11      3.49 o 
   3   5  19       13.50        9.41      3.36 o 
   4   5  19       43.47       46.24      4.90 o 
   5   5  19       78.02       81.75      6.16 o 
   0   6  19       15.17       17.04      4.64 o 
   1   6  19        2.48        8.59      2.73 o 
   2   6  19      117.29      113.87      6.79 o 
   3   6  19       10.03        7.59      3.46 o 
   4   6  19       14.45       14.10      4.11 o 
   5   6  19      102.73      117.58      7.87 o 
   1   7  19       52.60       51.13      4.42 o 
   2   7  19       39.71       51.35      4.93 o 
   3   7  19        2.95       11.56      3.44 o 
   4   7  19       11.86        8.09      3.88 o 
   0   8  19       86.13       99.31      8.04 o 
   1   8  19       19.25       20.07      3.32 o 
   2   8  19       21.14       21.88      4.02 o 
   3   8  19       26.65       29.93      4.19 o 
   4   8  19        9.39       13.80      3.74 o 
   1   9  19        0.23        5.92      2.49 o 
   2   9  19      363.04      405.01      9.64 o 
   3   9  19        3.74       14.24      4.74 o 
   0  10  19        1.40        9.53      4.23 o 
   1  10  19        6.10       10.62      2.91 o 
   2  10  19        5.33        7.25      3.26 o 
   1  11  19        0.73        7.15      2.87 o 
   0   0  20      515.74      473.68     16.02 o 
   1   0  20       53.70       41.16      4.80 o 
   2   0  20       37.06       34.67      5.60 o 
   3   0  20       16.78       11.23      7.14 o 
   4   0  20       34.76       41.10      6.72 o 
   5   0  20        1.53        6.67      5.75 o 
   1   1  20        7.27        8.75      2.82 o 
   2   1  20        7.02        7.92      4.02 o 
   3   1  20       14.94       13.41      3.90 o 
   4   1  20        0.63        5.95      3.75 o 
   5   1  20        0.20        6.30      3.70 o 
   0   2  20       14.54       15.02      3.81 o 
   1   2  20        3.63        9.62      2.87 o 
   2   2  20        8.60        8.41      3.13 o 
   3   2  20        3.43       11.11      3.86 o 
   4   2  20        8.47        8.70      3.66 o 
   5   2  20        7.51       14.02      4.98 o 
   1   3  20       38.69       48.26      4.06 o 
   2   3  20        6.64        7.91      3.47 o 
   3   3  20      141.29      130.16      7.28 o 
   4   3  20       44.21       45.02      4.69 o 
   5   3  20        0.53        3.41      3.29 o 
   0   4  20      104.69      115.65      7.86 o 
   1   4  20        2.44        4.27      2.44 o 
   2   4  20       41.56       34.71      5.29 o 
   3   4  20       51.23       44.74      4.94 o 
   4   4  20        9.08       13.34      3.99 o 
   5   4  20        5.70       13.37      3.02 o 
   1   5  20      231.39      216.25      7.91 o 
   2   5  20        5.82       11.81      3.97 o 
   3   5  20       53.11       66.18      5.87 o 
   4   5  20      302.74      339.87      9.02 o 
   0   6  20        8.33       13.66      4.33 o 
   1   6  20       13.05       10.81      2.60 o 
   2   6  20       28.81       24.91      4.82 o 
   3   6  20       25.05       21.61      3.79 o 
   4   6  20      222.24      264.51     10.59 o 
   1   7  20      123.33      154.64      6.49 o 
   2   7  20        2.06        9.25      3.34 o 
   3   7  20      127.89      141.36      6.98 o 
   4   7  20      177.60      216.14     10.05 o 
   0   8  20      591.18      695.25     15.33 o 
   1   8  20        0.00        8.07      2.90 o 
   2   8  20        0.00        9.30      4.04 o 
   3   8  20        1.25        5.89      2.78 o 
   1   9  20      150.43      177.97      5.98 o 
   2   9  20       55.02       66.98      5.94 o 
   0  10  20      984.15     1159.54     21.29 o 
   1  10  20        2.91        7.18      2.55 o 
   1   1  21        5.32        6.58      2.50 o 
   2   1  21       39.27       31.00      4.32 o 
   3   1  21       10.09        8.27      3.97 o 
   4   1  21        4.25        4.98      3.72 o 
   5   1  21       12.62       16.48      5.63 o 
   0   2  21       43.59       33.19      4.74 o 
   1   2  21        9.10       13.43      2.54 o 
   2   2  21      204.88      195.74      9.34 o 
   3   2  21       99.07       89.83      6.76 o 
   4   2  21       35.01       30.90      4.53 o 
   1   3  21       32.53       28.78      3.83 o 
   2   3  21        6.16        9.03      3.23 o 
   3   3  21       10.97        8.08      3.66 o 
   4   3  21        0.56        8.23      4.40 o 
   0   4  21       55.09       38.16      5.21 o 
   1   4  21        5.76       11.83      3.56 o 
   2   4  21        1.32        6.92      3.21 o 
   3   4  21       20.97       21.07      4.35 o 
   4   4  21       12.21       15.69      3.94 o 
   1   5  21        8.07        6.02      2.19 o 
   2   5  21       39.54       33.37      4.71 o 
   3   5  21        9.66       20.49      3.87 o 
   4   5  21        1.09        5.74      3.79 o 
   0   6  21        1.96        7.06      4.50 o 
   1   6  21        1.70        7.92      2.11 o 
   2   6  21       76.50       89.16      6.23 o 
   3   6  21        1.66        4.77      3.31 o 
   1   7  21      186.81      186.68      6.98 o 
   2   7  21      333.49      393.76     10.63 o 
   3   7  21        4.61        7.78      3.31 o 
   0   8  21        2.33        7.85      4.14 o 
   1   8  21        0.22        5.19      2.40 o 
   2   8  21       84.92       88.04      6.28 o 
   1   9  21       22.49       29.06      4.48 o 
   0   0  22       24.77       27.14      6.21 o 
   1   0  22        1.47        2.21      5.31 o 
   2   0  22      201.53      236.77     12.92 o 
   3   0  22       70.09       80.39      8.43 o 
   4   0  22       11.44       13.29      5.41 o 
   1   1  22       27.09       34.07      4.15 o 
   2   1  22        0.48        6.81      3.66 o 
   3   1  22        1.12        4.10      3.58 o 
   4   1  22       15.87       11.95      4.01 o 
   0   2  22      104.03      112.49      7.09 o 
   1   2  22        5.39        7.62      4.09 o 
   2   2  22        2.70        9.75      4.17 o 
   3   2  22       41.34       38.73      7.86 o 
   4   2  22        0.60        4.96      3.96 o 
   1   3  22        9.97        7.30      2.25 o 
   2   3  22       48.47       57.64      5.92 o 
   3   3  22       48.66       50.93      5.77 o 
   4   3  22       11.50        8.38      3.66 o 
   0   4  22       15.58       26.90      4.78 o 
   1   4  22        0.00        7.44      2.49 o 
   2   4  22        3.55       13.05      4.55 o 
   3   4  22       15.88       18.01      4.22 o 
   1   5  22      205.78      205.54      7.72 o 
   2   5  22       46.34       38.77      5.09 o 
   3   5  22        7.75       10.91      3.51 o 
   0   6  22        3.37        6.65      3.68 o 
   1   6  22        2.49        7.95      3.24 o 
   2   6  22        2.99        9.01      3.51 o 
   3   6  22       22.46       15.22      4.07 o 
   1   7  22       19.66       14.09      4.47 o 
   2   7  22       24.75       30.64      4.89 o 
   0   8  22      494.58      586.35     15.98 o 
   1   8  22       39.05       35.20      4.59 o 
   1   1  23       25.78       24.00      4.32 o 
   2   1  23        0.64        8.43      3.69 o 
   3   1  23        0.00        9.24      3.84 o 
   0   2  23      273.26      354.26     10.20 o 
   1   2  23       36.00       44.60      5.02 o 
   2   2  23       34.64       48.74      5.35 o 
   3   2  23       16.37       18.32      4.10 o 
   1   3  23        6.99       12.91      3.84 o 
   2   3  23       35.27       51.91      5.43 o 
   3   3  23       17.44       22.37      5.18 o 
   0   4  23       58.12       47.38      6.42 o 
   1   4  23       52.29       41.64      5.38 o 
   2   4  23        7.32       10.49      3.99 o 
   1   5  23        0.42        7.36      3.62 o 
   2   5  23       34.26       37.71      5.17 o 
   0   6  23       42.99       29.25      8.47 o 
   1   6  23        5.64        5.55      3.45 o 
   0   0  24       41.21       39.99     14.19 o 
   1   0  24        2.18        4.17      4.67 o 
   2   0  24        7.20       16.27      5.53 o 
   1   1  24        1.79        9.90      4.03 o 
   2   1  24       35.93       43.76      5.09 o 
   0   2  24        3.51        9.57      4.99 o 
   1   2  24       27.48       31.78      4.12 o 
   2   2  24       30.28       21.84      4.31 o 
   1   3  24        0.55        8.20      3.79 o 
   0   4  24       74.41       99.74     13.90 o 
   1   4  24      153.96      179.82     12.16 o 
                                                 
